# Supplementary material for: The Transcription Factor ArcA Modulates Salmonella’s Metabolism in Response to Neutrophil Hypochlorous Acid-Mediated Stress
Source: Front Microbiol. 2019 Dec 5;10:2754. doi: 10.3389/fmicb.2019.02754 (PMC6906141; doi:10.3389/fmicb.2019.02754)
Supplement: Supplementary file 1 [file Table_1.XLSX]

## Sheet: Hoja1
Supplementary Table S1. Primers used for qPCR.
Gene	Primer Forward, sequence (5’-3’)	Primer_Reverse, sequence (5’-3’)
sodC	ATGGTCTTACGCCAGGAATTCACG	ATCTGCATTGACAACCAGTCCAGG
talB	ACTATGCGCCAGCTGAAGAT	TCGCTTTCCGCCAGTTCTTT
16s	TACCTGGTCTTGACATCCAC	TTATCACTGGCAGTCTCCTT
arcA	GGCTATGATGTATTCGAAGC	CCGTTGAACTTGTAGCTTTC
fadE	TATTACCCTGCCGTCCAACTCCA	CGGCATCCATCACATAAGCGTTAC
fadB	GGCTGCATTTCGCTAATAGCGT	CGGCATGATGCCCAGTTTAGTTTC
fadA	AGTCGCAACGTCGCCAAA	GCCAGTCGGGATAATCTCCGTTTT
cyoC	TCCGTACTGACCTGGAAAA	ATCCGGGCCCATACCGTTAACAAT
cyoA	CGGAGTTGGAGGTCACTTTGAA	TGCCTGACTGACCTGGAAAA
gabD	GCGGAAGCGAAAGGCGAAATTA	TCATTGCCGAGGGAAAGTTCCA
argD	CGGCAACCATAAAAGCGGCATT	ATCACGGCGCAGGTATTGTCAT
astA	ACGCTGTTTCTCGATCCCGAAT	AAAGCGTTTGCCGAGACTTTGC
astD	TAAGGCTTACCACGCCAGAAC	ATGGCGTTAGCTCGCTAGGTTT
astB	TCACCTGACGGTGGCGAATTTA	CGCGCCTTCATCTCCCAATAA
lldD	CCTGGAAACGACCCTGTTTAACGA	CGCCTTAATGGTTGGTGCAACT
aceB	GGCCGGTTGAACGTAAAATGGT	CGGCTTCGTTGGTATAGCTAATGG
tdcD	CAGGTGGCGGTATTTGATACCAGT	ATCGAGGTCAAGCAGTTCATACGC
cadB	CGCTTGACAACGATTGGCCTATTC	GCAGACTCAACGCCAACGACGAAC
proA	AGCCGCTTGATTCAACGTTG	TCAACAGCATCTGCCCGATA
proB	AGCCGCTGGATTCAACGTTG	TAATTTCCGCTGTCGCAACG
acs	GATGTCTGCCGTTTCGCGAATA	CGAGCTGGAGTCGATAATGCGT
trxB	TTTTCGTAGCCATCGGTCATAGCC	AGAGGTGATCGCCTGACGGTAAAT
zwf	ACATTTAGCCTGCCGTTGCTGA	GGACAGATAAAACCGCCCTCTCAA
gnd	GGTCCATTTACCGGTCCCTTTGTT	GCGGCCTGAATCTCAGCAATGAA
pagC	CGAGGGGTAAATGTGAAATA	ACCGTACTTCACCTCAAACT
wzz	ATGGACATCCACGGCGATTAT	ACCTGTTGGATATATTCCGCCA
