# Supplementary material for: The Transcription Factor ArcA Modulates Salmonella’s Metabolism in Response to Neutrophil Hypochlorous Acid-Mediated Stress
Source: Front Microbiol. 2019 Dec 5;10:2754. doi: 10.3389/fmicb.2019.02754 (PMC6906141; doi:10.3389/fmicb.2019.02754)
Supplement: Supplementary file 2 [file Table_2.xlsx]

## Sheet: WT_ctrl vs. ArcA_ctrl
Supplementary Table S2: Differential expression analysis between the selected strains and conditions evaluated with transcriptomic data from the Salmonella detected ORFs
ORF	WT_Control_1	WT_Control_2	ArcA_Control_1	ArcA_Control_2	logFC	logCPM	LR	PValue	FDR
EBG00001039182	5.06916	4.37161	3.97303	7.4184	0.313354	2.30034	0.481196	0.487881	0.999745
EBG00001039192	2.68367	2.25631	2.91356	1.89097	-0.0954969	1.6702	0.0364779	0.848532	0.999745
EBG00001039196	7.75284	6.90996	3.70816	1.89097	-1.45325	3.95021	8.60821	0.0033465	0.116578
EBG00001039203	2.53458	3.10243	3.4433	2.76372	0.11097	1.79603	0.0525634	0.818661	0.999745
EBG00001039205	2.38549	1.55121	4.2379	2.90918	0.822094	1.25238	2.44322	0.118034	0.999745
EBG00001039210	32.5023	49.2158	50.0602	40.874	0.151768	5.09265	0.117117	0.732182	0.999745
EBG00001039212	15.953	21.1529	21.9841	19.0551	0.140306	4.10291	0.136418	0.711869	0.999745
EBG00001039217	1.64002	2.25631	93.4987	15.2732	4.78116	4.30585	38.5857	5.24017e-10	4.62491e-07
EBG00001039227	15.2075	14.666	21.1895	21.3825	0.510735	4.00295	1.37082	0.241672	0.999745
EBG00001039241	7.90193	8.46117	9.80015	10.0367	0.278278	3.22968	0.574544	0.448459	0.999745
EBG00001039248	3.28005	3.80753	63.0388	10.764	3.36741	4.42891	13.8196	0.00020123	0.0132302
EBG00001039249	5.81463	4.23059	55.0927	13.2368	2.75694	4.33345	9.45005	0.00211144	0.083527
EBG00001039257	10.8838	13.6789	431.471	47.5651	4.28168	6.49002	32.8993	9.70573e-09	3.78491e-06
EBG00001039262	5.81463	8.03811	6.09198	6.40019	-0.14645	2.93244	0.14089	0.707397	0.999745
EBG00001039271	51.7353	62.3306	47.1467	21.3825	-0.74116	5.19231	1.76629	0.183842	0.999745
EBG00001039274	3.72733	2.82039	5.82712	5.81836	0.829381	2.04959	3.87274	0.0490764	0.855793
EBG00001039276	1.93821	5.92282	2.38382	10.1821	0.711539	2.00155	1.24287	0.264919	0.999745
EBG00001039285	7.15646	12.4097	281.821	34.9101	4.01198	6.11087	21.4763	3.58237e-06	0.000380057
EBG00001039288	9.54195	13.3969	6.88659	19.2006	0.211987	3.44512	0.201825	0.653252	0.999745
EBG00001039290	3.87642	1.69223	3.70816	1.45459	-0.192974	1.50079	0.113945	0.735696	0.999745
EBG00001039294	4.3237	2.96141	2.38382	3.49101	-0.261851	1.80211	0.320606	0.571244	0.999745
EBG00001039296	3.57823	4.23059	96.942	15.855	3.8389	4.36971	30.0465	4.21802e-08	1.15822e-05
EBG00001039300	9.09467	18.7556	14.3029	15.2732	0.0870286	3.57422	0.0375447	0.84636	0.999745
EBG00001039301	137.911	776.736	424.32	2665.1	1.75611	9.46256	4.5783	0.0323793	0.63494
EBG00001039302	19.6803	23.4092	18.0111	18.7642	-0.227413	4.39309	0.346894	0.555877	0.999745
EBG00001039304	6.11281	3.52549	3.17843	5.09106	-0.18338	2.17847	0.129847	0.718591	0.999745
EBG00001039305	4.3237	4.08957	56.6819	11.7822	3.01302	4.38303	12.5369	0.000398986	0.0221722
EBG00001039307	5.51644	5.49976	6.88659	5.09106	0.0927335	2.72143	0.0550189	0.814549	0.999745
EBG00001039310	8.79649	9.58933	5.82712	10.1821	-0.167499	3.31521	0.164502	0.685045	0.999745
EBG00001039312	0.596372	3.10243	0	4.50923	0.354994	1.18733	0.140986	0.707303	0.999745
EBG00001039321	9.39286	8.74321	21.1895	12.9458	0.895527	3.31566	4.72399	0.0297446	0.597326
EBG00001039323	9.69105	12.4097	254.274	33.8919	3.7003	6.03215	20.3004	6.61851e-06	0.000643651
EBG00001039327	11.3311	80.6632	41.0547	199.861	1.38989	5.87884	3.2576	0.0710932	0.999745
EBG00001039342	12.6729	3.94855	4.50277	4.07285	-0.955001	2.40652	3.1468	0.0760759	0.999745
EBG00001039344	51.7353	48.3697	37.0816	29.5282	-0.588789	5.25214	0.792267	0.373416	0.999745
EBG00001039357	1.78912	4.23059	2.64869	2.61826	-0.198889	1.37567	0.142546	0.705763	0.999745
EBG00001039362	3.13095	1.4102	2.38382	3.2001	0.330693	1.35013	0.361888	0.54746	0.999745
EBG00001039363	3.28005	4.23059	5.82712	4.07285	0.359666	2.20791	0.702299	0.402012	0.999745
EBG00001039376	4.1746	6.20486	61.1847	13.2368	2.83176	4.48734	10.5318	0.00117338	0.054231
EBG00001039378	5.51644	1.97427	4.76764	2.4728	-0.0900832	1.81164	0.0245766	0.875427	0.999745
EBG00001039380	2.98186	2.67937	2.11895	0.872754	-1.0366	0.990105	3.37561	0.0661683	0.982478
EBG00001039389	8.64739	3.24345	1.58921	0.436377	-2.67491	1.88681	13.4201	0.000248937	0.01529
EBG00001039391	3.28005	5.21772	94.2933	10.6185	3.61262	4.3074	22.072	2.62616e-06	0.000306473
EBG00001039392	7.60374	7.05098	7.6812	3.78193	-0.39611	2.89083	0.656958	0.417636	0.999745
EBG00001039407	24.1531	124.661	118.926	391.43	1.77825	7.09592	6.02604	0.0140964	0.350009
EBG00001039414	8.34921	8.60219	13.2434	8.87299	0.366799	3.03496	0.668813	0.413466	0.999745
EBG00001039416	2.98186	3.52549	107.802	11.6367	4.18387	4.46853	28.0063	1.2092e-07	2.68787e-05
EBG00001039420	10.2874	8.60219	10.065	7.27295	-0.144623	2.73617	0.145154	0.70321	0.999745
EBG00001039422	2.38549	2.82039	87.1419	11.3458	4.22383	4.15384	30.8946	2.72429e-08	8.47799e-06
EBG00001039423	7.45465	10.0124	299.302	37.092	4.26179	5.96525	33.6236	6.6878e-09	3.12186e-06
EBG00001039425	2.53458	2.25631	2.64869	2.03642	-0.0669048	1.70237	0.0183859	0.892142	0.999745
EBG00001039434	5.51644	7.89709	139.056	22.8371	3.58594	5.23303	18.4519	1.74251e-05	0.00145251
EBG00001039437	7.30556	19.4607	11.1245	57.6017	1.36515	4.18493	3.49008	0.0617375	0.951124
EBG00001039438	10.8838	10.2944	9.27041	10.0367	-0.128419	3.33835	0.108767	0.741553	0.999745
STM14_0001	187.708	190.235	204.744	176.442	0.0117215	7.12281	0.00117485	0.972657	0.999745
STM14_0002	2162.15	2517.62	2955.94	2526.48	0.228344	10.7707	0.260458	0.609806	0.999745
STM14_0003	821.353	956.958	1074.04	857.917	0.119437	9.37005	0.0769137	0.781524	0.999745
STM14_0004	1733.06	1919.98	1937.25	1678.74	-0.0147427	10.3279	0.00110831	0.973442	0.999745
STM14_0005	63.0663	69.5226	77.6066	72.8749	0.181823	6.44891	0.297059	0.585732	0.999745
STM14_0006	70.2228	72.061	72.3092	65.0201	-0.0523132	6.17265	0.0234438	0.878309	0.999745
STM14_0007	1267.29	1225.46	1391.36	1838.02	0.373588	10.5941	0.689155	0.406452	0.999745
STM14_0008	82.5975	77.8428	76.5471	84.6571	0.00786458	6.33602	0.000543305	0.981404	0.999745
STM14_0009	17.4439	17.2044	10.5948	14.8368	-0.431162	4.14555	1.22386	0.268604	0.999745
STM14_0010	2.53458	3.10243	1.58921	3.05464	-0.199215	1.88231	0.171457	0.67882	0.999745
STM14_0011	4.47279	4.23059	3.97303	3.34556	-0.264237	2.06387	0.292343	0.588723	0.999745
STM14_0013	182.788	142.853	837.78	309.827	1.81666	10.7833	11.2385	0.000801176	0.0393673
STM14_0014	42.9388	34.9728	119.986	53.6743	1.15191	7.97433	6.82233	0.0090025	0.247198
STM14_0016	6.411	4.65364	7.94607	5.23652	0.224114	3.26747	0.268144	0.60458	0.999745
STM14_0022	32.6514	34.1267	38.1411	26.1826	-0.0605757	5.14331	0.0233066	0.878662	0.999745
STM14_0023	18.1893	18.4736	17.4813	16.2914	-0.120731	4.30748	0.0952582	0.757596	0.999745
STM14_0025	3.42914	2.39733	2.91356	4.36377	0.364438	2.04159	0.633903	0.425927	0.999745
STM14_0028	8.79649	9.30729	12.7137	11.2003	0.393338	3.05512	1.17852	0.277658	0.999745
STM14_0030	7.75284	5.49976	7.41633	8.1457	0.240003	3.07186	0.382113	0.536474	0.999745
STM14_0031	6.26191	4.51262	4.76764	6.40019	0.0790517	2.63684	0.0374393	0.846573	0.999745
STM14_0032	2.68367	1.4102	3.4433	2.4728	0.496138	1.61686	0.918771	0.337798	0.999745
STM14_0034	5.21826	4.51262	2.91356	3.92739	-0.470699	2.16634	1.21822	0.269711	0.999745
STM14_0035	6.85828	8.32015	7.6812	7.4184	-0.0111616	3.11066	0.00083699	0.97692	0.999745
STM14_0036	2.2364	1.97427	1.85408	2.18188	-0.0367218	1.49047	0.00503982	0.943404	0.999745
STM14_0041	7.60374	9.44831	5.56225	6.69111	-0.461928	3.01292	1.31681	0.251165	0.999745
STM14_0042	22.6621	25.9476	22.7787	21.9643	-0.120437	4.57181	0.0784558	0.779401	0.999745
STM14_0044	34.4405	33.5626	37.3465	38.5466	0.158787	5.03806	0.162994	0.686415	0.999745
STM14_0045	16.6984	16.6403	17.4813	14.4004	-0.0715257	3.99907	0.0345321	0.85258	0.999745
STM14_0046	4.92007	5.7818	3.17843	6.40019	-0.103258	2.55893	0.0570678	0.811192	0.999745
STM14_0047	25.1967	33.5626	33.3735	25.7462	0.00349658	4.89263	7.77829e-05	0.992963	0.999745
STM14_0048	79.6157	88.7013	130.315	94.8392	0.417415	6.98487	1.49834	0.220927	0.999745
STM14_0049	63.8118	66.9843	76.812	62.5473	0.0891542	6.29942	0.0688115	0.793075	0.999745
STM14_0050	22.2149	17.9095	16.4219	23.128	-0.0109584	4.34809	0.00076168	0.977982	0.999745
STM14_0051	3.13095	3.10243	2.38382	2.18188	-0.457633	1.46284	0.890165	0.345433	0.999745
STM14_0052	887.998	918.601	661.378	702.567	-0.405449	9.53627	0.679902	0.40962	0.999745
STM14_0053	9.24377	8.32015	9.53528	7.12749	-0.0940587	2.97159	0.0556255	0.813549	0.999745
STM14_0054	220.807	248.053	188.322	200.588	-0.269514	7.82091	0.511376	0.474544	0.999745
STM14_0055	600.845	597.077	611.317	631.874	0.0535358	9.57319	0.0136534	0.906981	0.999745
STM14_0056	152.075	148.917	157.067	154.332	0.0489609	7.41274	0.0194982	0.888948	0.999745
STM14_0057	21.6185	24.6784	25.9572	22.6916	0.0678982	4.71941	0.0311209	0.859971	0.999745
STM14_0058	93.4813	91.8037	92.7041	88.1481	-0.0353557	6.63549	0.0110602	0.916243	0.999745
STM14_0059	139.551	134.392	103.299	124.367	-0.265776	7.16886	0.547111	0.459501	0.999745
STM14_0060	67.6882	62.0486	78.1363	66.6202	0.156402	6.08674	0.206985	0.649141	0.999745
STM14_0061	94.0777	89.4064	127.137	120.731	0.433524	6.77872	1.71423	0.190437	0.999745
STM14_0062	18.1893	16.3583	17.7462	20.2188	0.13985	4.29704	0.120143	0.728879	0.999745
STM14_0063	29.5204	33.4216	22.7787	21.237	-0.517378	4.71278	1.5656	0.210847	0.999745
STM14_0065	1.34184	1.12816	1.32434	2.4728	0.692395	1.18583	1.45304	0.22804	0.999745
STM14_0067	2.83277	2.67937	1.85408	2.03642	-0.484753	1.38679	0.917626	0.338099	0.999745
STM14_0069	2.2364	1.97427	2.38382	2.03642	0.04999	1.44097	0.00911732	0.92393	0.999745
STM14_0071	0.894558	1.55121	2.11895	3.63647	1.2588	1.15821	4.05697	0.0439894	0.797304
STM14_0072	3.72733	5.35874	5.03251	5.38198	0.199518	2.48031	0.235929	0.627162	0.999745
STM14_0074	3.13095	2.11529	2.38382	3.2001	0.127996	1.6223	0.0703891	0.790771	0.999745
STM14_0075	65.1536	61.9076	74.1633	102.694	0.479627	6.15863	1.86829	0.171671	0.999745
STM14_0077	32.055	25.9476	34.433	50.0379	0.545873	6.00201	1.38715	0.238887	0.999745
STM14_0078	44.5788	36.383	39.9952	65.4565	0.385589	6.54153	0.788589	0.374527	0.999745
STM14_0080	29.5204	35.5369	35.4924	33.4556	0.0825073	5.05136	0.0451967	0.831643	0.999745
STM14_0081	702.974	658.42	584.036	785.769	0.00902281	8.95624	0.000284855	0.986534	0.999745
STM14_0082	7.45465	8.17913	6.88659	10.3276	0.164438	3.05866	0.185504	0.666685	0.999745
STM14_0083	19.3821	13.3969	18.8057	22.8371	0.351033	4.17711	0.788436	0.374574	0.999745
STM14_0084	18.3384	18.3325	24.6328	16.1459	0.141805	4.51923	0.123633	0.725127	0.999745
STM14_0085	29.3713	27.3578	37.3465	34.1828	0.3329	5.04387	0.718514	0.396632	0.999745
STM14_0087	22.2149	20.4478	23.8382	21.6734	0.0910482	4.35701	0.0510105	0.821314	0.999745
STM14_0088	6.11281	4.08957	3.17843	4.36377	-0.402046	1.95653	0.758244	0.383879	0.999745
STM14_0090	8.79649	6.90996	7.6812	5.38198	-0.292766	2.57283	0.549915	0.458352	0.999745
STM14_0091	7.90193	7.192	6.88659	6.98203	-0.120237	2.65607	0.093137	0.760226	0.999745
STM14_0092	11.4802	5.49976	6.09198	6.98203	-0.36415	2.84371	0.712485	0.39862	0.999745
STM14_0094	20.4257	14.384	15.0975	14.6914	-0.224646	4.1851	0.322108	0.570344	0.999745
STM14_0095	7.00737	7.33302	16.6867	8.87299	0.804798	3.18229	3.85502	0.0495973	0.860669
STM14_0096	74.6956	78.4069	65.1577	56.1471	-0.337371	5.85027	0.827148	0.363099	0.999745
STM14_0098	26.5386	28.4859	26.4869	28.9463	0.012299	4.43772	0.000927749	0.975701	0.999745
STM14_0100	15.0584	13.8199	19.6003	13.2368	0.1722	4.1583	0.184695	0.667369	0.999745
STM14_0103	9.09467	10.7175	9.00554	9.30937	-0.111905	3.24569	0.0760147	0.782773	0.999745
STM14_0104	37.8696	41.4597	42.1142	32.1464	-0.0995048	5.29523	0.0648343	0.799012	0.999745
STM14_0106	31.7568	38.9214	31.5194	38.4012	-0.0125338	5.41928	0.00102571	0.974451	0.999745
STM14_0107	144.62	145.532	126.607	132.222	-0.164513	7.13497	0.248251	0.618309	0.999745
STM14_0108	81.8521	86.445	68.8659	86.6935	-0.111288	6.44154	0.107332	0.743202	0.999745
STM14_0109	222.149	229.721	212.16	249.171	0.0303407	7.91476	0.00670819	0.934723	0.999745
STM14_0110	164.897	182.902	156.538	169.896	-0.0911254	7.58726	0.0663984	0.796655	0.999745
STM14_0111	425.661	441.673	378.498	452.959	-0.0607205	8.86391	0.021569	0.883239	0.999745
STM14_0112	674.199	702.982	694.486	755.514	0.0743868	9.56909	0.0298629	0.862802	0.999745
STM14_0113	10.4365	7.192	9.80015	9.45483	0.126623	3.12511	0.112521	0.737292	0.999745
STM14_0114	92.7358	106.329	107.537	115.349	0.163475	6.67894	0.245476	0.620279	0.999745
STM14_0115	19.5312	14.384	17.4813	15.855	-0.0266541	4.68851	0.00324962	0.954541	0.999745
STM14_0116	89.6049	88.5603	101.445	104.585	0.209729	7.33848	0.218515	0.640174	0.999745
STM14_0117	76.3356	78.8299	80.2553	70.4021	-0.0439019	6.32407	0.0168882	0.896602	0.999745
STM14_0118	19.9785	21.999	24.1031	21.6734	0.121913	4.35085	0.100519	0.751208	0.999745
STM14_0119	4.3237	6.06384	5.56225	4.9456	0.00309711	2.3463	5.5906e-05	0.994034	0.999745
STM14_0120	1.78912	2.82039	2.91356	3.34556	0.449053	1.88767	0.863452	0.352775	0.999745
STM14_0121	6.56009	5.21772	6.62172	5.23652	-0.00662238	2.96648	0.000233656	0.987804	0.999745
STM14_0123	46.3679	37.9343	36.287	29.2372	-0.367342	5.72567	0.981283	0.321882	0.999745
STM14_0124	48.157	40.1906	25.6923	38.1102	-0.46274	5.49705	1.29388	0.255334	0.999745
STM14_0125	7.60374	7.192	3.97303	6.69111	-0.432648	3.28421	0.971407	0.32433	0.999745
STM14_0126	15.953	11.4226	12.4488	13.2368	-0.0889156	4.41092	0.0403828	0.840734	0.999745
STM14_0127	17.593	21.0119	27.5464	26.0371	0.471201	5.16674	1.25958	0.26173	0.999745
STM14_0129	35.0369	36.383	23.5733	28.219	-0.459487	4.9127	1.34352	0.246414	0.999745
STM14_0131	13.8656	12.8328	20.3949	21.3825	0.646932	4.00254	3.0652	0.0799855	0.999745
STM14_0132	27.4331	24.2554	50.59	50.4742	0.966974	5.21192	6.25407	0.0123909	0.317805
STM14_0133	36.9751	32.7165	68.601	64.5838	0.933536	5.47232	6.22014	0.0126305	0.322182
STM14_0134	52.0335	55.8437	99.5907	107.931	0.944129	6.01485	7.35664	0.00668156	0.199933
STM14_0135	5.96372	6.4869	6.09198	8.58208	0.259794	2.40575	0.419211	0.517331	0.999745
STM14_0138	8.20012	6.76894	7.6812	8.43662	0.114493	2.82716	0.0934693	0.759812	0.999745
STM14_0139	43.237	51.8952	43.9682	43.4922	-0.121588	5.58073	0.110309	0.739793	0.999745
STM14_0140	29.8186	35.2549	32.5789	28.5099	-0.0938437	5.01876	0.0579149	0.809822	0.999745
STM14_0141	2.0873	1.83325	2.91356	1.30913	0.0185199	1.22034	0.000918431	0.975823	0.999745
STM14_0142	347.834	318.986	322.875	407.576	0.131816	8.28449	0.0992904	0.752683	0.999745
STM14_0144	8.20012	8.46117	7.6812	6.69111	-0.22056	3.46031	0.233688	0.628803	0.999745
STM14_0145	237.058	235.08	217.722	208.879	-0.146435	7.88816	0.161437	0.687837	0.999745
STM14_0146	220.807	258.771	253.48	247.28	0.0622583	8.12524	0.0274054	0.868514	0.999745
STM14_0147	39.8078	40.1906	43.7034	40.7285	0.0766153	5.69467	0.0456573	0.8308	0.999745
STM14_0148	290.731	320.819	323.67	265.317	-0.0546428	8.36393	0.0196669	0.888471	0.999745
STM14_0149	335.31	327.024	264.604	261.535	-0.332115	8.62034	0.707675	0.400217	0.999745
STM14_0150	224.236	213.927	180.905	186.478	-0.254037	8.08876	0.463549	0.49597	0.999745
STM14_0151	186.068	173.877	136.937	154.477	-0.304053	7.64695	0.745539	0.387892	0.999745
STM14_0152	274.927	263.001	198.387	216.588	-0.374087	8.22534	0.978747	0.322508	0.999745
STM14_0153	187.261	187.415	131.905	145.604	-0.432542	7.62877	1.50662	0.219655	0.999745
STM14_0154	200.828	199.684	157.597	152.295	-0.370191	7.72589	1.08972	0.296532	0.999745
STM14_0155	399.867	371.868	311.751	309.537	-0.312834	8.6598	0.616977	0.432173	0.999745
STM14_0156	252.862	248.758	239.177	229.243	-0.0989008	8.01993	0.0717763	0.788768	0.999745
STM14_0157	169.519	159.634	136.407	109.531	-0.421712	7.34469	1.48543	0.222927	0.999745
STM14_0158	423.722	444.07	401.012	356.083	-0.19704	8.79518	0.234071	0.628521	0.999745
STM14_0159	1014.43	991.79	1076.96	1145.2	0.147504	10.0104	0.11526	0.734233	0.999745
STM14_0160	2081.49	2175.51	2486.32	2551.49	0.242966	11.0901	0.289363	0.590629	0.999745
STM14_0161	153.864	147.647	150.71	165.096	0.0672684	7.4853	0.0382882	0.844866	0.999745
STM14_0162	405.533	409.098	433.061	532.816	0.245891	9.27671	0.33081	0.565182	0.999745
STM14_0163	12.3747	14.807	10.5948	15.2732	-0.0585748	4.10163	0.0191129	0.890043	0.999745
STM14_0164	16.5493	16.4993	16.9516	13.2368	-0.139305	4.21233	0.120998	0.727954	0.999745
STM14_0166	14.1638	17.2044	20.9246	16.7278	0.255908	4.47647	0.418595	0.517639	0.999745
STM14_0167	65.75	69.8047	60.1252	73.3113	-0.0205449	6.40863	0.00356475	0.95239	0.999745
STM14_0168	76.6338	78.6889	74.1633	73.3113	-0.0749245	6.29667	0.0498733	0.823284	0.999745
STM14_0169	153.417	140.596	164.748	178.624	0.224163	8.31125	0.329264	0.566093	0.999745
STM14_0170	3.42914	2.25631	1.85408	2.76372	-0.247993	1.48418	0.231716	0.630254	0.999745
STM14_0171	1.64002	3.10243	2.64869	3.92739	0.501637	1.60873	1.01779	0.313043	0.999745
STM14_0174	58.4445	54.2925	64.0983	70.984	0.261989	5.95335	0.576465	0.447701	0.999745
STM14_0175	147.155	129.879	142.499	148.368	0.0705702	6.96117	0.0460535	0.830079	0.999745
STM14_0176	99.445	100.688	103.564	97.4575	0.00587695	6.50365	0.000322905	0.985663	0.999745
STM14_0177	6.85828	8.03811	8.21094	7.12749	0.0303395	3.22104	0.00635087	0.936482	0.999745
STM14_0178	5.96372	5.35874	5.82712	3.92739	-0.252517	2.66094	0.376562	0.539449	0.999745
STM14_0180	41.4479	42.4469	48.7359	48.7287	0.216174	5.59803	0.354873	0.551368	0.999745
STM14_0182	124.94	108.021	110.45	105.167	-0.111817	8.2838	0.0839067	0.772071	0.999745
STM14_0183	598.907	580.436	677.27	582.272	0.094813	11.464	0.0423428	0.836968	0.999745
STM14_0184	323.085	305.166	351.481	257.317	-0.0457981	10.4582	0.00988217	0.920813	0.999745
STM14_0185	1114.02	1062.58	1401.95	1292.4	0.307829	10.9164	0.468016	0.493901	0.999745
STM14_0188	4.92007	5.7818	5.03251	6.83657	0.173555	2.54078	0.186816	0.66558	0.999745
STM14_0189	11.182	14.525	13.2434	15.1277	0.146629	4.03814	0.143449	0.704876	0.999745
STM14_0190	1577.25	1656.84	2030.48	2011.26	0.321611	10.7733	0.512097	0.474232	0.999745
STM14_0191	121.511	120.854	125.548	77.6751	-0.257421	6.96444	0.535683	0.464227	0.999745
STM14_0192	164.002	194.184	210.571	168.878	0.0822735	7.23976	0.0564385	0.812216	0.999745
STM14_0193	15.6548	15.3711	14.3029	15.7096	-0.0440044	3.93941	0.0136771	0.9069	0.999745
STM14_0194	14.3129	16.2172	12.9786	14.9823	-0.121063	4.16089	0.0995524	0.752367	0.999745
STM14_0195	46.2188	52.4593	49.0007	36.5102	-0.210696	5.58089	0.296832	0.585876	0.999745
STM14_0196	169.519	169.505	163.159	143.422	-0.145692	7.20708	0.167868	0.682014	0.999745
STM14_0197	23.1094	25.8066	36.8168	47.5651	0.787812	5.97898	2.01301	0.155956	0.999745
STM14_0198	64.2591	68.2534	79.1958	104.876	0.475065	6.90601	0.88738	0.346188	0.999745
STM14_0199	73.2047	69.0996	60.655	60.0745	-0.237206	5.87455	0.484023	0.486606	0.999745
STM14_0200	108.391	118.315	130.315	99.203	0.0160316	6.70004	0.00208681	0.963564	0.999745
STM14_0201	207.239	252.566	269.107	228.807	0.114388	7.65282	0.0980663	0.754163	0.999745
STM14_0202	86.9212	101.252	86.0824	92.0755	-0.0785088	6.45644	0.040698	0.840122	0.999745
STM14_0203	185.472	181.21	147.267	163.641	-0.237531	7.60409	0.442303	0.506013	0.999745
STM14_0204	53.5244	69.8047	72.0443	66.6202	0.168013	6.01052	0.227531	0.633361	0.999745
STM14_0205	32.2041	34.5498	34.6978	29.9645	-0.0486582	5.10352	0.0158068	0.89995	0.999745
STM14_0206	4.77098	4.23059	4.2379	4.07285	-0.118054	2.38546	0.0810699	0.775853	0.999745
STM14_0207	7.75284	6.90996	6.35685	7.12749	-0.110285	3.14652	0.0845532	0.771219	0.999745
STM14_0208	2.98186	3.10243	1.85408	3.49101	-0.115369	1.67279	0.0573157	0.81079	0.999745
STM14_0209	16.9966	11.9867	12.9786	14.8368	-0.0546343	3.62226	0.0140742	0.905565	0.999745
STM14_0211	183.235	181.069	114.953	125.822	-0.597198	6.98297	0.936884	0.333081	0.999745
STM14_0212	140.147	133.545	91.1149	102.258	-0.500294	6.95216	1.8314	0.175962	0.999745
STM14_0213	69.3282	76.4326	71.7795	83.348	0.0912532	6.25958	0.0730136	0.786998	0.999745
STM14_0214	63.5136	61.0615	49.2656	74.9113	6.61517e-05	6.17631	3.61868e-08	0.999848	0.999945
STM14_0216	50.2443	57.536	49.2656	61.2382	0.0386996	5.98212	0.0122513	0.911866	0.999745
STM14_0217	18.0403	14.243	13.2434	20.2188	0.0597022	4.68969	0.0126314	0.910515	0.999745
STM14_0218	193.374	198.979	175.608	236.08	0.0699776	8.07427	0.0225129	0.880731	0.999745
STM14_0219	79.0193	70.5098	51.6494	52.3652	-0.52327	6.12353	1.65769	0.197915	0.999745
STM14_0220	601.441	742.186	853.143	719.876	0.227284	9.26601	0.274343	0.600433	0.999745
STM14_0221	133.438	158.929	148.591	116.804	-0.140888	6.94467	0.149173	0.699327	0.999745
STM14_0222	24.004	23.8323	27.0166	25.7462	0.140262	4.73173	0.128462	0.720032	0.999745
STM14_0223	77.9756	86.727	83.1688	77.3841	-0.0375628	6.6945	0.0121814	0.912116	0.999745
STM14_0224	3.13095	1.55121	3.70816	2.18188	0.278067	2.06158	0.279705	0.596895	0.999745
STM14_0226	232.287	245.374	247.652	248.007	0.0533536	8.1655	0.0185979	0.891526	0.999745
STM14_0228	46.2188	62.8947	53.7684	57.8927	0.0338427	5.82905	0.00768454	0.930146	0.999745
STM14_0229	5.21826	8.74321	3.70816	6.40019	-0.425253	3.07073	0.939995	0.332279	0.999745
STM14_0230	4.3237	4.23059	5.03251	3.05464	-0.133118	2.65445	0.0915737	0.762186	0.999745
STM14_0231	6.11281	5.35874	3.97303	9.16391	0.241978	3.32781	0.278001	0.598014	0.999745
STM14_0234	2.98186	4.37161	5.29738	4.07285	0.321797	1.8644	0.490162	0.483855	0.999745
STM14_0235	11.6293	8.74321	14.5678	11.3458	0.336034	3.55276	0.763795	0.382143	0.999745
STM14_0238	2.0873	2.11529	2.38382	0.727295	-0.584442	1.11088	0.947085	0.330462	0.999745
STM14_0240	21.6185	20.5889	21.4544	17.0187	-0.13943	4.40345	0.11061	0.739451	0.999745
STM14_0241	165.344	160.903	182.23	195.351	0.211073	7.62345	0.363691	0.546463	0.999745
STM14_0243	83.0448	82.3554	72.0443	75.0568	-0.168662	6.31427	0.254476	0.613941	0.999745
STM14_0244	110.925	109.008	142.499	178.187	0.544939	6.79252	2.17785	0.14001	0.999745
STM14_0245	15.6548	13.3969	13.5083	15.855	0.0220959	4.05873	0.00327619	0.954356	0.999745
STM14_0246	40.8515	35.819	31.2545	35.492	-0.197468	5.4253	0.263464	0.60775	0.999745
STM14_0247	105.707	99.7008	106.742	107.349	0.0597954	6.78175	0.0324669	0.857007	0.999745
STM14_0248	101.681	103.79	101.71	102.839	-0.00641547	6.5826	0.000374079	0.984569	0.999745
STM14_0249	290.88	285.424	325.789	418.776	0.369877	8.87008	0.749042	0.38678	0.999745
STM14_0250	41.8951	51.7542	43.7034	26.0371	-0.433318	5.98287	1.17333	0.278718	0.999745
STM14_0251	615.009	648.972	704.022	637.256	0.0855711	9.07639	0.0314359	0.859271	0.999745
STM14_0252	68.2846	70.0867	56.9468	43.2013	-0.470102	5.7839	1.74036	0.187093	0.999745
STM14_0253	460.25	456.198	472.526	508.67	0.0985657	8.72304	0.058741	0.808497	0.999745
STM14_0254	156.1	150.327	127.137	147.35	-0.15796	7.41069	0.211864	0.64531	0.999745
STM14_0255	239.742	236.631	220.371	252.662	-0.00975791	7.8695	0.000714661	0.978673	0.999745
STM14_0256	324.277	341.267	407.103	424.74	0.321794	8.80104	0.435089	0.509502	0.999745
STM14_0257	1231.81	1324.88	1588.15	1690.81	0.358974	10.8171	0.470734	0.49265	0.999745
STM14_0258	731.45	793.094	793.812	928.319	0.175868	10.0972	0.109501	0.740713	0.999745
STM14_0259	184.13	194.043	143.559	218.479	-0.0618811	8.1001	0.0191976	0.889801	0.999745
STM14_0260	467.257	502.876	471.996	542.998	0.0653527	8.91178	0.0247981	0.874871	0.999745
STM14_0261	194.119	190.658	178.787	176.878	-0.113531	7.51664	0.097578	0.754756	0.999745
STM14_0262	54.7171	60.7794	58.2712	58.4745	0.0154718	5.8143	0.00173212	0.966803	0.999745
STM14_0263	292.073	282.18	248.712	292.227	-0.0859123	8.10643	0.0414687	0.838636	0.999745
STM14_0264	199.486	204.619	186.733	185.751	-0.117565	7.67617	0.0883832	0.766243	0.999745
STM14_0265	514.073	524.734	459.548	536.598	-0.0603586	9.17042	0.0181448	0.892847	0.999745
STM14_0266	1280.11	1215.02	1135.49	1431.75	0.0411737	10.5474	0.00748201	0.93107	0.999745
STM14_0267	571.921	559.283	537.154	706.93	0.137425	9.14661	0.097615	0.754711	0.999745
STM14_0268	664.358	652.497	507.754	623.291	-0.219266	9.31256	0.246954	0.619228	0.999745
STM14_0269	280.146	276.539	247.917	271.426	-0.0999611	8.04352	0.0645404	0.799459	0.999745
STM14_0270	347.536	355.51	340.621	349.101	-0.027566	8.47685	0.00441348	0.947032	0.999745
STM14_0271	177.719	173.595	129.786	124.804	-0.464723	7.37284	1.60097	0.205765	0.999745
STM14_0272	70.9683	72.7661	58.2712	62.111	-0.255077	6.18883	0.44516	0.504642	0.999745
STM14_0273	324.575	311.371	260.101	282.772	-0.228119	8.48014	0.285515	0.593109	0.999745
STM14_0274	160.722	173.172	143.029	158.696	-0.145715	7.46912	0.153397	0.69531	0.999745
STM14_0275	60.5318	62.8947	61.4496	51.347	-0.132262	5.91768	0.145521	0.702852	0.999745
STM14_0276	188.603	182.902	186.733	161.896	-0.0922869	7.48694	0.0715791	0.789051	0.999745
STM14_0277	36.3787	46.1134	39.2006	37.3829	-0.108158	5.34252	0.0802015	0.777025	0.999745
STM14_0278	57.8481	61.7666	48.2061	52.3652	-0.248922	5.92524	0.520272	0.470725	0.999745
STM14_0279	64.8555	78.6889	91.9095	78.9842	0.250434	6.19324	0.395972	0.529177	0.999745
STM14_0280	75.8883	78.1248	102.504	78.6933	0.232612	6.23168	0.37981	0.537705	0.999745
STM14_0281	36.9751	41.7418	39.4655	35.6374	-0.0695281	5.26407	0.0328293	0.85622	0.999745
STM14_0282	35.1859	32.2935	38.1411	33.7465	0.0893069	5.27386	0.0538763	0.81645	0.999745
STM14_0283	119.125	123.956	135.083	123.058	0.0861083	7.08516	0.0668455	0.795986	0.999745
STM14_0284	243.618	240.861	274.404	350.847	0.368318	8.40288	0.662081	0.415826	0.999745
STM14_0285	51.288	44.8442	37.8763	47.5651	-0.166468	5.76726	0.202914	0.652379	0.999745
STM14_0286	69.0301	68.3945	67.8064	92.6573	0.226379	6.31126	0.421652	0.516114	0.999745
STM14_0287	187.708	211.811	205.538	200.442	0.0230358	7.75035	0.0038644	0.950432	0.999745
STM14_0288	21.1712	22.7041	19.0706	22.9825	-0.0565123	4.91254	0.019718	0.888328	0.999745
STM14_0289	41.0006	39.9085	36.0222	48.1469	0.061666	5.85646	0.0295099	0.863607	0.999745
STM14_0290	56.8044	54.2925	52.444	64.2928	0.073919	5.7679	0.0437045	0.834404	0.999745
STM14_0293	7.45465	5.7818	6.35685	8.58208	0.193	3.30063	0.196658	0.657432	0.999745
STM14_0294	53.0771	54.2925	42.6439	34.1828	-0.48503	5.4936	1.07315	0.300235	0.999745
STM14_0295	11.0329	14.243	9.00554	7.56386	-0.615605	3.47464	1.49581	0.221317	0.999745
STM14_0297	63.5136	46.8185	60.9198	49.8924	0.0042241	5.86491	0.000126922	0.991011	0.999745
STM14_0300	13.5675	13.1148	10.8596	13.3822	-0.129467	4.47073	0.0989521	0.753091	0.999745
STM14_0301	21.1712	20.3068	20.9246	25.1644	0.155896	4.40318	0.134784	0.713522	0.999745
STM14_0302	9.24377	6.4869	4.50277	6.25473	-0.518491	3.09764	1.52869	0.216309	0.999745
STM14_0303	280.742	264.694	198.387	199.715	-0.454208	7.72149	1.15496	0.282514	0.999745
STM14_0304	125.089	116.623	96.6771	95.4211	-0.331441	6.63068	0.725271	0.39442	0.999745
STM14_0305	1024.72	1044.67	808.115	840.462	-0.327958	9.98752	0.469138	0.493384	0.999745
STM14_0306	63.3645	55.8437	55.6225	52.6561	-0.139306	5.77047	0.156576	0.692328	0.999745
STM14_0307	34.4405	34.6908	37.3465	37.8193	0.120853	5.06923	0.0934205	0.759873	0.999745
STM14_0308	46.6661	44.7032	55.8873	49.6015	0.205802	5.53393	0.307414	0.579271	0.999745
STM14_0309	80.9575	85.8809	75.4876	77.0932	-0.128666	6.309	0.147105	0.701318	0.999745
STM14_0311	7.30556	4.79466	5.82712	7.27295	0.133972	2.78859	0.110684	0.739366	0.999745
STM14_0312	4.02551	4.79466	2.91356	3.34556	-0.478908	2.37612	1.01172	0.314491	0.999745
STM14_0313	11.7783	11.5636	6.88659	8.87299	-0.549512	3.48968	1.88007	0.170326	0.999745
STM14_0314	4.3237	3.52549	3.17843	4.80014	0.0670573	2.57454	0.0239385	0.877042	0.999745
STM14_0315	10.4365	8.32015	7.41633	7.70932	-0.306035	3.81953	0.590845	0.442093	0.999745
STM14_0316	3.87642	1.97427	2.64869	2.90918	-0.0570085	2.25794	0.0132159	0.908477	0.999745
STM14_0317	7.15646	6.62792	5.82712	6.83657	-0.111781	3.32171	0.059125	0.807884	0.999745
STM14_0318	9.24377	7.75607	9.27041	6.69111	-0.10124	3.51393	0.0316221	0.85886	0.999745
STM14_0319	7.00737	6.90996	7.94607	7.4184	0.137773	3.96862	0.11454	0.735033	0.999745
STM14_0320	1.64002	3.38447	2.38382	3.34556	0.21734	2.07352	0.183313	0.668541	0.999745
STM14_0321	8.34921	7.89709	9.27041	12.0731	0.407166	3.76098	1.09468	0.295436	0.999745
STM14_0327	1.64002	2.11529	2.91356	1.74551	0.248692	1.18787	0.185662	0.666552	0.999745
STM14_0329	3.13095	3.10243	4.76764	3.34556	0.338639	2.09888	0.591659	0.441778	0.999745
STM14_0330	6.70919	4.93568	3.70816	5.23652	-0.343798	2.59736	0.686297	0.407427	0.999745
STM14_0333	18.7857	13.1148	14.3029	15.7096	-0.0836455	4.26675	0.0440326	0.833793	0.999745
STM14_0334	3.28005	2.39733	2.11895	3.63647	0.0848175	1.86758	0.0329553	0.855947	0.999745
STM14_0336	1.78912	2.11529	4.76764	2.76372	0.886315	1.56664	2.95672	0.0855212	0.999745
STM14_0338	5.51644	8.60219	7.15146	4.9456	-0.253945	3.03754	0.373259	0.541233	0.999745
STM14_0340	25.1967	31.0243	27.0166	28.5099	-0.0170939	5.16133	0.00192607	0.964994	0.999745
STM14_0341	29.3713	27.2168	23.8382	20.6552	-0.350116	4.8456	0.783004	0.376224	0.999745
STM14_0342	10.4365	10.1534	5.56225	3.05464	-1.30971	3.38514	9.29016	0.00230388	0.0881519
STM14_0343	2.2364	1.55121	0.794607	1.30913	-0.758557	1.27515	1.58047	0.208694	0.999745
STM14_0348	2.0873	1.26918	1.32434	1.16367	-0.44028	1.30091	0.550366	0.458168	0.999745
STM14_0352	6.11281	7.192	4.76764	5.38198	-0.378277	2.48277	0.93581	0.333358	0.999745
STM14_0353	9.24377	9.16627	5.82712	8.87299	-0.295629	3.02693	0.551509	0.457702	0.999745
STM14_0354	46.0697	53.4464	46.8818	43.4922	-0.140211	5.63871	0.148529	0.699945	0.999745
STM14_0355	8.05102	7.05098	5.29738	7.12749	-0.256494	3.11358	0.413631	0.520132	0.999745
STM14_0356	9.54195	8.60219	7.6812	11.3458	0.0918694	3.27193	0.0577883	0.810026	0.999745
STM14_0357	1.49093	3.52549	2.64869	2.32734	-0.0310944	1.46529	0.00304322	0.956007	0.999745
STM14_0358	46.2188	54.9976	64.0983	60.8018	0.302462	5.70241	0.720875	0.395857	0.999745
STM14_0359	4.47279	4.79466	5.82712	4.9456	0.200252	2.25212	0.238301	0.625436	0.999745
STM14_0360	62.47	59.5102	64.628	43.4922	-0.178168	5.73175	0.209174	0.647416	0.999745
STM14_0362	36.3787	38.0753	37.6114	40.1467	0.0635402	5.1932	0.0266416	0.870343	0.999745
STM14_0363	7.00737	5.49976	4.50277	6.10927	-0.210702	2.50165	0.238673	0.625166	0.999745
STM14_0364	90.7976	92.6498	111.51	93.3846	0.158309	6.37172	0.188412	0.664241	0.999745
STM14_0365	67.0919	80.0991	92.969	53.6743	-0.00980168	6.12017	0.00063551	0.979888	0.999745
STM14_0366	188.603	210.965	192.295	238.116	0.107915	7.59846	0.0891306	0.765285	0.999745
STM14_0367	176.973	166.826	137.997	153.896	-0.235507	7.25504	0.480482	0.488204	0.999745
STM14_0368	89.3067	85.1758	95.0879	133.386	0.390713	6.6142	1.05937	0.30336	0.999745
STM14_0369	45.9206	42.4469	57.4766	37.2375	0.0949993	5.52584	0.0568434	0.811556	0.999745
STM14_0370	34.2914	38.3573	63.8334	60.8018	0.777883	5.70502	3.28228	0.0700317	0.999745
STM14_0371	10.2874	11.4226	20.6598	15.1277	0.713029	4.15349	2.18031	0.139786	0.999745
STM14_0372	571.473	575.078	595.955	680.166	0.15456	9.29244	0.130839	0.717564	0.999745
STM14_0373	94.0777	104.213	91.9095	136.295	0.204125	6.80915	0.203438	0.65196	0.999745
STM14_0374	120.616	114.931	116.277	119.567	0.00203721	7.07167	3.80843e-05	0.995076	0.999745
STM14_0375	79.7648	83.7656	108.331	94.9847	0.313056	6.65238	0.85374	0.355497	0.999745
STM14_0376	5.21826	7.192	8.4758	5.81836	0.173777	2.82943	0.18158	0.670019	0.999745
STM14_0378	241.083	203.068	194.944	202.624	-0.159671	7.77955	0.190133	0.662806	0.999745
STM14_0379	165.941	153.429	135.348	142.695	-0.199575	7.35026	0.341623	0.558894	0.999745
STM14_0381	2.98186	4.37161	3.17843	4.9456	0.181052	2.04517	0.159019	0.690062	0.999745
STM14_0382	1.49093	1.97427	2.11895	0.581836	-0.53855	1.21458	0.75777	0.384027	0.999745
STM14_0383	1328.57	1316.56	1388.71	1247.46	-0.00491874	9.93777	7.38194e-05	0.993145	0.999745
STM14_0384	12.3747	9.30729	8.4758	7.85478	-0.411804	3.24858	1.05992	0.303234	0.999745
STM14_0385	9.98923	8.74321	9.27041	14.255	0.349506	3.37239	0.827757	0.362922	0.999745
STM14_0386	4.1746	3.80753	2.91356	4.07285	-0.152813	2.2038	0.123924	0.724817	0.999745
STM14_0387	5.51644	5.0767	5.03251	6.54565	0.15189	2.65722	0.147446	0.700988	0.999745
STM14_0388	13.4184	10.7175	9.80015	11.2003	-0.192326	3.69432	0.253296	0.614764	0.999745
STM14_0389	19.8294	17.6274	16.9516	19.2006	-0.0467976	4.29578	0.0148134	0.903128	0.999745
STM14_0390	3.28005	4.79466	6.62172	6.40019	0.681334	2.13916	2.48356	0.115042	0.999745
STM14_0391	2.98186	4.93568	3.70816	4.50923	0.0685143	1.95436	0.023625	0.877843	0.999745
STM14_0392	5.81463	6.06384	3.4433	3.78193	-0.70416	2.59723	2.69039	0.100955	0.999745
STM14_0393	10.4365	12.9738	10.065	11.9276	-0.0817724	3.6507	0.0464702	0.829323	0.999745
STM14_0394	19.233	19.6017	18.0111	16.1459	-0.188725	4.12611	0.238822	0.625058	0.999745
STM14_0398	18.6366	13.6789	11.3894	9.60029	-0.62989	3.63834	2.66301	0.102706	0.999745
STM14_0399	12.3747	8.46117	7.94607	8.00024	-0.382932	3.16529	0.992214	0.319202	0.999745
STM14_0400	43.237	44.1391	42.9088	46.5469	0.0350027	5.31393	0.00840375	0.926959	0.999745
STM14_0401	38.7642	47.5236	50.3251	46.9832	0.172242	5.377	0.209264	0.647345	0.999745
STM14_0402	8.79649	8.74321	8.21094	11.9276	0.217118	3.51417	0.275592	0.599605	0.999745
STM14_0407	5.81463	6.90996	7.15146	6.10927	0.0445779	2.76889	0.0134923	0.907529	0.999745
STM14_0408	3.87642	3.24345	2.91356	3.92739	-0.0241374	1.90383	0.00274858	0.958189	0.999745
STM14_0409	5.51644	4.37161	3.70816	3.49101	-0.460641	2.50526	1.11018	0.292043	0.999745
STM14_0412	8.79649	8.46117	8.21094	7.27295	-0.164976	3.16249	0.189669	0.663192	0.999745
STM14_0413	9.54195	12.1277	9.80015	6.98203	-0.388281	3.32888	0.863172	0.352853	0.999745
STM14_0414	2.53458	3.38447	3.70816	2.18188	-0.0672419	1.51925	0.017628	0.894375	0.999745
STM14_0416	16.4002	18.7556	20.3949	11.7822	-0.141698	4.17301	0.0944069	0.758648	0.999745
STM14_0417	106.005	110.418	103.299	123.058	0.065749	6.90456	0.0325119	0.856909	0.999745
STM14_0418	182.49	177.262	161.57	162.478	-0.150749	7.51542	0.152683	0.695985	0.999745
STM14_0419	7.00737	11.1405	8.74067	2.90918	-0.697683	2.46975	1.88666	0.169579	0.999745
STM14_0421	50.3934	77.4197	45.2926	26.4735	-0.839598	5.19296	3.80311	0.0511575	0.865274
STM14_0422	143.875	196.722	135.878	99.7848	-0.533187	6.81926	2.23535	0.134886	0.999745
STM14_0423	76.3356	89.5474	80.2553	48.8742	-0.366284	5.93283	0.987007	0.320475	0.999745
STM14_0424	9.69105	10.0124	8.21094	5.52744	-0.551112	2.76071	2.073	0.149927	0.999745
STM14_0425	42.7897	36.8061	30.9897	37.2375	-0.218899	5.11039	0.322687	0.569997	0.999745
STM14_0426	25.0476	21.858	22.5139	19.637	-0.157657	4.54559	0.168306	0.681622	0.999745
STM14_0427	151.18	129.738	118.396	123.931	-0.213002	6.72313	0.177441	0.673582	0.999745
STM14_0428	321.445	545.887	386.444	380.375	-0.177728	8.20533	0.114654	0.734907	0.999745
STM14_0429	20.1276	11.4226	21.7192	18.9097	0.362118	4.12203	0.773736	0.379064	0.999745
STM14_0431	2.53458	8.60219	9.00554	4.07285	0.195617	2.20133	0.116595	0.732757	0.999745
STM14_0432	3.28005	6.90996	6.09198	4.65469	0.0512089	2.54061	0.0128403	0.909781	0.999745
STM14_0433	6.26191	11.4226	5.29738	4.9456	-0.793429	2.78706	3.34183	0.0675394	0.994555
STM14_0434	9.39286	11.4226	15.0975	9.89121	0.242896	3.56101	0.385165	0.534852	0.999745
STM14_0435	272.691	290.218	297.183	335.428	0.168635	8.18166	0.198916	0.655597	0.999745
STM14_0438	177.719	184.595	156.008	142.695	-0.278963	7.2459	0.670669	0.412819	0.999745
STM14_0439	17.8912	18.8966	17.2165	16.2914	-0.136751	3.97108	0.13419	0.714127	0.999745
STM14_0440	29.0731	32.9986	38.6709	47.1287	0.469377	5.31408	1.48485	0.223018	0.999745
STM14_0442	14.1638	12.4097	14.8327	12.9458	0.0582462	3.71254	0.0241708	0.876451	0.999745
STM14_0443	61.5754	59.3692	59.8604	58.7654	-0.0280999	6.04146	0.00593425	0.938596	0.999745
STM14_0444	49.2007	44.7032	37.3465	37.092	-0.334999	5.6716	0.814413	0.366819	0.999745
STM14_0445	15.8039	13.9609	25.1625	12.6549	0.328212	4.29662	0.579692	0.446433	0.999745
STM14_0446	4.3237	2.11529	2.64869	1.89097	-0.53777	1.95902	1.13076	0.287614	0.999745
STM14_0447	138.955	124.379	129.521	126.84	-0.0387795	6.76043	0.0110415	0.916313	0.999745
STM14_0448	182.788	186.287	172.43	191.278	-0.02071	7.39006	0.00358195	0.952276	0.999745
STM14_0449	30.415	36.101	28.0761	24.2916	-0.346648	4.76528	0.4295	0.512234	0.999745
STM14_0450	14.7602	21.435	17.7462	20.3642	0.0774866	4.46908	0.0378859	0.845673	0.999745
STM14_0451	17.1457	19.0376	14.5678	11.4913	-0.48401	3.77383	1.63744	0.200676	0.999745
STM14_0452	158.486	191.505	199.446	204.661	0.207433	7.26206	0.290392	0.58997	0.999745
STM14_0454	285.513	502.03	427.763	502.124	0.239772	8.23867	0.219979	0.639056	0.999745
STM14_0455	65.3027	113.38	104.623	106.33	0.23934	6.23422	0.34802	0.555236	0.999745
STM14_0456	315.332	309.961	293.21	245.389	-0.215696	8.04786	0.309949	0.577711	0.999745
STM14_0458	34.4405	35.6779	34.6978	38.983	0.0733045	5.01995	0.0364378	0.848614	0.999745
STM14_0459	76.3356	70.9328	90.0554	77.966	0.188858	6.28196	0.313013	0.575837	0.999745
STM14_0460	111.671	130.02	132.699	98.0393	-0.06894	6.62083	0.0405198	0.840468	0.999745
STM14_0461	97.2086	100.688	88.7311	74.6204	-0.27837	6.46737	0.677425	0.410475	0.999745
STM14_0462	140.893	142.148	139.851	123.931	-0.102284	6.86533	0.0809544	0.776008	0.999745
STM14_0463	69.9246	71.0738	64.628	80.7297	0.0457987	6.28921	0.0146643	0.903615	0.999745
STM14_0465	50.0952	44.4211	60.655	52.0743	0.252441	5.68317	0.475107	0.490647	0.999745
STM14_0466	25.1967	19.8838	19.0706	17.1642	-0.317663	4.35688	0.65472	0.41843	0.999745
STM14_0467	62.47	55.9848	53.5035	64.5838	-0.00261504	6.26836	4.34968e-05	0.994738	0.999745
STM14_0468	40.8515	32.8575	32.8437	36.9466	-0.0769387	5.43451	0.0325266	0.856877	0.999745
STM14_0470	74.2483	77.8428	77.6066	69.8203	-0.0461169	6.64889	0.0193288	0.889428	0.999745
STM14_0471	44.4297	51.4721	47.9413	39.7103	-0.132627	6.06462	0.128115	0.720395	0.999745
STM14_0473	222.149	207.017	167.927	159.132	-0.392165	7.64005	1.26018	0.261618	0.999745
STM14_0474	84.0885	78.2658	69.1308	78.2569	-0.138538	6.3863	0.118469	0.730701	0.999745
STM14_0475	22.8112	24.8194	14.0381	16.0005	-0.659695	4.58474	2.84665	0.0915645	0.999745
STM14_0476	1047.38	970.073	1058.95	1407.17	0.289804	10.1814	0.413347	0.520276	0.999745
STM14_0477	104.067	106.611	95.0879	97.4575	-0.129648	6.64149	0.129741	0.718701	0.999745
STM14_0478	50.6916	49.3568	36.5519	55.8562	-0.111667	5.91465	0.0448134	0.832347	0.999745
STM14_0479	26.5386	24.5374	21.1895	23.8553	-0.178106	4.72758	0.201591	0.65344	0.999745
STM14_0480	206.494	222.388	172.695	205.388	-0.181376	7.82594	0.199742	0.654929	0.999745
STM14_0481	239.443	242.977	206.598	227.061	-0.153439	7.88278	0.168227	0.681692	0.999745
STM14_0482	424.468	414.033	367.108	422.413	-0.0866601	8.87606	0.0398764	0.841722	0.999745
STM14_0483	242.127	259.194	209.246	222.261	-0.216182	7.95494	0.29442	0.587402	0.999745
STM14_0484	24.6003	26.0886	22.249	23.7098	-0.139649	4.48482	0.13456	0.71375	0.999745
STM14_0485	22.9603	21.1529	19.0706	17.6005	-0.268657	4.41906	0.477048	0.489762	0.999745
STM14_0486	148.497	139.468	146.737	156.077	0.0728015	6.90444	0.036494	0.848499	0.999745
STM14_0487	62.47	64.5869	50.59	54.9835	-0.266243	5.58527	0.463409	0.496035	0.999745
STM14_0489	379.889	396.265	344.859	306.046	-0.254077	9.04467	0.375784	0.539868	0.999745
STM14_0490	20.873	26.0886	25.4274	20.5097	-0.0372458	4.60564	0.00858144	0.926193	0.999745
STM14_0492	58.5936	61.6255	65.9524	63.1292	0.102048	6.08325	0.0852748	0.770272	0.999745
STM14_0493	48.0079	48.7928	65.4226	66.0383	0.441481	6.17192	1.70668	0.191417	0.999745
STM14_0494	34.8878	37.2292	29.6653	32.7283	-0.207047	5.32444	0.286207	0.592662	0.999745
STM14_0495	77.8265	76.1505	72.3092	81.1661	-0.00357733	6.5767	0.000106958	0.991748	0.999745
STM14_0496	22.364	24.5374	24.1031	23.5643	0.0228126	5.10745	0.00261268	0.959234	0.999745
STM14_0497	11.3311	13.5379	10.065	13.9641	-0.0401474	4.22403	0.00673785	0.93458	0.999745
STM14_0498	10.4365	7.05098	9.80015	8.1457	0.029533	3.04899	0.00445434	0.946788	0.999745
STM14_0499	211.265	244.246	252.155	194.479	-0.0291533	7.55196	0.00604314	0.938037	0.999745
STM14_0500	270.007	256.515	235.998	275.354	-0.0418127	8.21933	0.0114773	0.914684	0.999745
STM14_0501	178.464	171.057	169.251	177.46	-0.0114306	7.58396	0.00107697	0.97382	0.999745
STM14_0502	99.7432	93.919	101.71	102.694	0.0779755	6.61249	0.0563025	0.812438	0.999745
STM14_0503	230.2	228.875	194.944	232.007	-0.104273	7.8529	0.0561928	0.812618	0.999745
STM14_0504	6.11281	8.32015	4.50277	4.65469	-0.652582	2.75547	2.36704	0.123922	0.999745
STM14_0505	2.2364	2.67937	2.38382	1.45459	-0.424482	1.65032	0.644205	0.422192	0.999745
STM14_0506	8.20012	10.2944	6.88659	5.81836	-0.554291	3.10779	1.86659	0.171866	0.999745
STM14_0507	3.57823	4.79466	3.4433	3.78193	-0.203572	2.31928	0.216804	0.641486	0.999745
STM14_0508	15.2075	14.384	16.6867	16.5823	0.168712	4.12588	0.202388	0.6528	0.999745
STM14_0510	5.96372	3.10243	5.03251	3.63647	-0.0895174	2.29734	0.0377838	0.845878	0.999745
STM14_0511	2.83277	3.10243	2.91356	0.727295	-0.862958	1.55464	2.24847	0.133747	0.999745
STM14_0512	50.9898	55.2797	52.7089	57.4563	0.0528756	5.65167	0.0205836	0.885919	0.999745
STM14_0513	77.9756	88.5603	100.12	94.6938	0.225671	6.44879	0.458333	0.498404	0.999745
STM14_0514	134.78	154.275	149.121	163.059	0.111407	7.30441	0.105643	0.745161	0.999745
STM14_0515	63.9609	70.0867	59.5955	69.2384	-0.0555443	6.14617	0.0261151	0.87162	0.999745
STM14_0517	12.6729	13.8199	12.9786	11.7822	-0.101468	3.75434	0.0585922	0.808735	0.999745
STM14_0518	8.4983	9.87137	12.184	10.1821	0.275586	3.56624	0.392518	0.530979	0.999745
STM14_0519	89.3067	98.7137	137.732	63.5655	0.0948513	7.77501	0.0483623	0.825938	0.999745
STM14_0520	24.004	25.9476	43.7034	19.637	0.330145	5.98308	0.606253	0.436202	0.999745
STM14_0521	45.6225	44.1391	67.0118	34.4738	0.170047	7.03095	0.178416	0.672738	0.999745
STM14_0522	191.883	193.902	264.869	155.641	0.123278	9.14453	0.0722184	0.788134	0.999745
STM14_0523	148.795	149.622	203.419	150.114	0.243549	8.51834	0.363035	0.546826	0.999745
STM14_0524	43.237	42.4469	31.5194	51.347	-0.0433118	5.79089	0.00900296	0.924407	0.999745
STM14_0525	63.0663	65.292	70.72	82.9116	0.260492	6.21728	0.475755	0.490351	0.999745
STM14_0526	1.93821	2.82039	3.4433	1.74551	0.0393301	1.57461	0.00560054	0.940345	0.999745
STM14_0527	245.407	336.614	317.313	218.625	-0.11974	7.73908	0.0821826	0.774361	0.999745
STM14_0529	1302.48	1308.8	1258.39	1629.87	0.145501	10.5068	0.0787824	0.778954	0.999745
STM14_0530	744.869	755.019	769.709	697.766	-0.0315806	9.47144	0.00526679	0.942146	0.999745
STM14_0531	45.4734	46.3954	50.8548	49.3106	0.124245	5.6413	0.118422	0.730752	0.999745
STM14_0532	1399.83	1616.37	1499.16	1452.26	-0.0313353	10.494	0.00501064	0.943568	0.999745
STM14_0533	491.411	478.197	619.793	480.451	0.182126	9.4909	0.176418	0.674469	0.999745
STM14_0534	762.163	878.693	699.254	708.239	-0.221312	9.32526	0.228191	0.632869	0.999745
STM14_0535	519.291	521.913	473.056	546.78	-0.0297696	8.97516	0.00507978	0.943181	0.999745
STM14_0537	6.70919	7.61505	4.76764	7.12749	-0.235024	2.63283	0.351945	0.553014	0.999745
STM14_0538	35.1859	54.0105	47.1467	19.2006	-0.437352	4.81122	0.869828	0.351003	0.999745
STM14_0539	76.7829	70.7918	59.0658	61.9655	-0.285333	6.07136	0.68562	0.407658	0.999745
STM14_0540	35.1859	28.909	18.5408	17.1642	-0.845248	5.02402	4.0006	0.0454841	0.816615
STM14_0541	43.6842	50.203	51.3846	52.0743	0.140023	5.50567	0.0907085	0.763278	0.999745
STM14_0542	12.0765	13.9609	15.6273	11.0549	0.019969	3.88154	0.00260503	0.959294	0.999745
STM14_0543	33.5459	37.5112	42.9088	29.5282	0.0217805	5.25693	0.00303782	0.956046	0.999745
STM14_0544	53.2262	54.4335	59.5955	49.8924	0.0219355	5.95268	0.00388701	0.950287	0.999745
STM14_0545	41.5969	39.7675	39.9952	35.3465	-0.113008	5.61689	0.0955326	0.757258	0.999745
STM14_0547	9.84014	10.5765	15.8921	11.2003	0.39115	3.5969	1.06121	0.302939	0.999745
STM14_0548	82.0012	84.3297	82.3742	68.6566	-0.141059	6.26927	0.173234	0.677254	0.999745
STM14_0549	1966.24	3047.15	2385.94	2110.32	-0.157079	10.7426	0.0794288	0.778073	0.999745
STM14_0550	76.0374	67.4073	62.7739	68.3657	-0.128427	6.03077	0.121643	0.727259	0.999745
STM14_0551	4.77098	4.08957	3.4433	4.21831	-0.185084	2.35542	0.190988	0.662096	0.999745
STM14_0552	52.4807	49.4979	39.7303	47.5651	-0.221502	5.68138	0.357878	0.549687	0.999745
STM14_0553	7.30556	6.62792	7.15146	8.00024	0.129941	2.68419	0.119352	0.729738	0.999745
STM14_0554	7.30556	7.61505	7.6812	8.72754	0.146244	2.79307	0.159245	0.689853	0.999745
STM14_0555	64.5573	62.6127	50.0602	66.4747	-0.122455	5.92186	0.122189	0.726673	0.999745
STM14_0556	87.8158	86.586	95.0879	83.2025	0.0307186	6.58524	0.00775817	0.929813	0.999745
STM14_0557	135.227	160.903	172.695	140.222	0.0785655	7.27551	0.0475878	0.827315	0.999745
STM14_0558	212.756	234.939	256.658	211.934	0.0652952	7.71335	0.0291057	0.864535	0.999745
STM14_0559	690.152	784.915	849.435	787.806	0.150435	9.70897	0.114253	0.735353	0.999745
STM14_0560	407.918	459.865	547.484	543.725	0.330492	9.00877	0.634235	0.425806	0.999745
STM14_0561	47.7098	38.4983	41.0547	40.7285	-0.0759094	5.47419	0.0325005	0.856934	0.999745
STM14_0563	233.778	210.542	167.397	194.188	-0.296751	8.02442	0.559947	0.454281	0.999745
STM14_0564	96.7614	100.829	96.4123	88.439	-0.0968719	6.45359	0.0816217	0.775112	0.999745
STM14_0565	2.2364	3.66651	4.50277	3.92739	0.492112	1.98175	1.20845	0.271639	0.999745
STM14_0566	30.415	29.05	32.5789	35.3465	0.193301	5.04001	0.254706	0.613781	0.999745
STM14_0567	18.1893	17.7685	12.9786	15.855	-0.310032	3.88403	0.663058	0.415482	0.999745
STM14_0568	118.082	119.444	80.5201	110.549	-0.311975	6.78331	0.650951	0.419773	0.999745
STM14_0569	317.866	307.564	282.88	300.082	-0.101321	8.34996	0.065232	0.79841	0.999745
STM14_0570	137.464	147.083	128.991	156.368	0.00504904	7.15881	0.00020406	0.988603	0.999745
STM14_0571	97.9541	105.201	96.942	135.859	0.198487	6.92374	0.313957	0.575262	0.999745
STM14_0572	49.9462	38.2163	158.127	69.9657	1.36843	8.8808	8.00735	0.00465878	0.147295
STM14_0573	2.38549	2.67937	2.11895	4.07285	0.354741	1.66481	0.542121	0.461555	0.999745
STM14_0574	336.95	357.626	372.141	489.76	0.311615	8.59295	0.420142	0.516866	0.999745
STM14_0575	9.39286	10.4354	8.21094	8.43662	-0.25057	3.53325	0.343236	0.557967	0.999745
STM14_0576	71.2665	75.5865	64.8929	66.3293	-0.162096	6.19506	0.232042	0.630014	0.999745
STM14_0577	20.873	15.3711	14.3029	14.4004	-0.335175	3.81043	0.717745	0.396885	0.999745
STM14_0578	73.0556	66.5612	52.7089	77.8205	-0.0947506	6.27075	0.0391226	0.843206	0.999745
STM14_0579	103.471	100.265	116.542	129.313	0.271805	6.90113	0.707058	0.400422	0.999745
STM14_0581	53.6735	61.0615	50.3251	63.5655	-0.0078941	5.78961	0.000494946	0.982251	0.999745
STM14_0582	246.003	229.157	259.307	267.499	0.148934	7.96129	0.159295	0.689806	0.999745
STM14_0583	71.8628	71.7789	70.1903	88.0026	0.141258	6.09805	0.164426	0.685114	0.999745
STM14_0584	59.6372	52.0362	45.0277	42.0376	-0.359906	5.58823	0.977502	0.322816	0.999745
STM14_0585	22.2149	24.1143	22.249	25.8917	0.0589101	4.40159	0.023807	0.877377	0.999745
STM14_0586	465.319	501.042	512.786	521.616	0.0981664	8.71052	0.0410026	0.839533	0.999745
STM14_0587	114.951	112.675	119.721	122.622	0.0905406	6.73261	0.0740762	0.785492	0.999745
STM14_0588	59.6372	63.7408	74.1633	64.8747	0.170923	5.84194	0.232325	0.629805	0.999745
STM14_0589	209.923	226.618	242.355	237.098	0.13518	7.61667	0.140947	0.707341	0.999745
STM14_0590	24.004	23.5503	25.4274	28.5099	0.184081	4.50031	0.225073	0.635201	0.999745
STM14_0591	25.644	26.3707	21.9841	21.9643	-0.24297	4.52036	0.389364	0.532634	0.999745
STM14_0592	70.2228	66.5612	109.921	89.4572	0.541884	7.06958	2.57396	0.108635	0.999745
STM14_0593	59.7863	62.7537	73.3687	81.3115	0.33693	6.20944	0.989533	0.319857	0.999745
STM14_0594	53.0771	49.6389	51.6494	54.2562	0.0447924	5.73366	0.0153388	0.901434	0.999745
STM14_0595	29.0731	29.7551	34.433	32.001	0.173931	5.25124	0.206216	0.64975	0.999745
STM14_0596	60.6809	75.7275	71.7795	58.9109	-0.0641626	6.28144	0.0343313	0.853004	0.999745
STM14_0598	33.5459	32.8575	24.8977	20.2188	-0.562566	4.7794	2.12621	0.144798	0.999745
STM14_0600	60.6809	78.5479	65.4226	69.8203	-0.0414302	5.84227	0.0125878	0.910669	0.999745
STM14_0601	31.1604	35.1139	29.9302	35.7829	-0.00914305	4.84248	0.000573763	0.98089	0.999745
STM14_0602	15.8039	19.7427	18.0111	19.637	0.0850475	4.02874	0.0509342	0.821446	0.999745
STM14_0603	176.526	175.851	169.251	169.169	-0.0583011	7.40405	0.0222066	0.881539	0.999745
STM14_0604	17.593	15.6532	18.8057	16.5823	0.0858509	3.9807	0.0522912	0.819123	0.999745
STM14_0605	22.9603	21.2939	21.4544	25.0189	0.0733868	4.48402	0.0256309	0.872805	0.999745
STM14_0606	132.991	124.097	130.58	124.076	-0.013999	6.91047	0.00176253	0.966513	0.999745
STM14_0607	4.3237	3.66651	4.76764	3.78193	0.0736062	2.33404	0.0298617	0.862805	0.999745
STM14_0608	1.64002	2.11529	1.85408	3.05464	0.43815	1.51622	0.710136	0.399399	0.999745
STM14_0609	2.83277	2.67937	3.4433	2.32734	0.0171008	1.67297	0.00126246	0.971656	0.999745
STM14_0610	3.28005	3.10243	2.64869	2.4728	-0.323905	1.64752	0.481298	0.487835	0.999745
STM14_0613	10.4365	8.74321	12.184	13.8186	0.445311	3.33578	1.45039	0.228465	0.999745
STM14_0614	2.2364	2.67937	1.05948	2.61826	-0.312976	1.27035	0.336913	0.561616	0.999745
STM14_0615	5.06916	5.35874	7.6812	6.10927	0.382405	2.82221	0.948147	0.330191	0.999745
STM14_0616	45.3243	45.4083	49.2656	49.456	0.121743	5.45469	0.108713	0.741615	0.999745
STM14_0617	20.4257	18.8966	24.8977	39.8557	0.727113	4.44631	3.27741	0.0702395	0.999745
STM14_0618	10.4365	8.03811	11.3894	13.2368	0.420545	3.1447	0.951878	0.329242	0.999745
STM14_0619	6.26191	7.61505	9.53528	8.00024	0.324243	2.82836	0.678253	0.410189	0.999745
STM14_0620	3.13095	2.39733	3.97303	3.34556	0.384965	1.79304	0.729188	0.393146	0.999745
STM14_0621	1.19274	1.55121	2.11895	2.32734	0.697174	1.12593	1.61492	0.203801	0.999745
STM14_0622	5.96372	5.49976	3.70816	4.80014	-0.403101	2.48488	0.883944	0.347124	0.999745
STM14_0623	49.2007	48.5107	44.498	70.5476	0.239734	5.93894	0.346019	0.556375	0.999745
STM14_0624	19.3821	17.4864	17.2165	26.4735	0.254103	4.33204	0.351818	0.553086	0.999745
STM14_0625	42.7897	35.96	31.2545	38.983	-0.161119	5.54852	0.17209	0.678261	0.999745
STM14_0626	275.971	292.474	321.551	364.52	0.271532	8.27292	0.50256	0.478378	0.999745
STM14_0627	272.393	261.591	282.085	298.336	0.120418	8.20124	0.0973345	0.755052	0.999745
STM14_0628	13.8656	13.8199	11.1245	15.5641	-0.0394169	3.76645	0.00984579	0.920959	0.999745
STM14_0629	7.90193	6.06384	9.00554	9.89121	0.443104	2.88011	1.42593	0.23243	0.999745
STM14_0630	12.6729	11.1405	5.03251	10.6185	-0.563565	3.51117	1.79405	0.180434	0.999745
STM14_0631	34.8878	36.8061	32.8437	38.5466	-0.00355118	5.06667	8.39665e-05	0.992689	0.999745
STM14_0632	181.893	171.057	174.019	206.843	0.110492	7.36964	0.103342	0.747855	0.999745
STM14_0633	2.0873	2.11529	2.64869	3.05464	0.453728	1.12455	0.836637	0.36036	0.999745
STM14_0635	530.771	478.902	515.7	580.236	0.118388	9.06009	0.0810022	0.775944	0.999745
STM14_0636	76.7829	78.8299	72.3092	96.2938	0.118024	6.31277	0.111469	0.738478	0.999745
STM14_0637	49.9462	51.6131	37.3465	59.6382	-0.0614664	5.65952	0.0227192	0.88019	0.999745
STM14_0638	72.7574	91.6627	55.3576	86.4026	-0.210326	6.33649	0.296677	0.585973	0.999745
STM14_0639	20.5748	22.2811	15.6273	28.0736	0.0392726	4.59914	0.00766871	0.930218	0.999745
STM14_0640	16.102	19.4607	10.8596	16.8732	-0.34373	4.05644	0.670943	0.412723	0.999745
STM14_0641	26.3895	35.6779	38.406	57.1654	0.625767	4.96397	1.93306	0.164424	0.999745
STM14_0642	3.57823	3.24345	1.85408	2.4728	-0.612866	1.57402	1.63193	0.201437	0.999745
STM14_0643	3.42914	6.34588	3.17843	3.78193	-0.473698	2.15668	1.07947	0.298817	0.999745
STM14_0644	6.70919	7.61505	11.3894	9.01845	0.495266	3.47251	1.60984	0.204514	0.999745
STM14_0646	8.34921	6.90996	4.76764	3.34556	-0.937013	2.71998	3.81876	0.0506818	0.863441
STM14_0648	1.64002	1.97427	2.11895	2.76372	0.460774	1.33499	0.797721	0.371776	0.999745
STM14_0651	4.77098	5.49976	29.1356	59.2018	3.10479	4.98042	33.6565	6.57533e-09	3.12186e-06
STM14_0652	9.09467	5.64078	28.6058	46.2559	2.34903	4.6418	24.0154	9.5568e-07	0.000153832
STM14_0654	3.28005	2.53835	4.76764	2.61826	0.280246	1.78061	0.352966	0.552439	0.999745
STM14_0657	9.69105	7.89709	8.4758	8.58208	-0.0426708	3.27527	0.00940479	0.922744	0.999745
STM14_0658	12.9711	15.3711	11.9191	10.473	-0.346991	3.60787	0.867599	0.351621	0.999745
STM14_0659	3.28005	5.21772	4.50277	4.07285	-0.000627923	1.98248	2.31983e-06	0.998785	0.999945
STM14_0662	154.162	142.43	141.44	157.968	0.0142555	7.13016	0.0018311	0.965868	0.999745
STM14_0663	53.2262	53.7284	51.1197	48.2924	-0.106124	5.85901	0.0722758	0.788052	0.999745
STM14_0664	116.143	116.764	123.164	140.077	0.177425	6.8451	0.299984	0.583893	0.999745
STM14_0665	3.57823	4.65364	4.2379	2.76372	-0.273199	1.88265	0.293999	0.587669	0.999745
STM14_0666	80.212	106.752	103.299	98.4757	0.109466	6.43316	0.0979153	0.754346	0.999745
STM14_0667	121.511	100.406	83.6986	76.8023	-0.468031	6.50163	1.79213	0.180667	0.999745
STM14_0668	1.93821	2.67937	3.4433	2.4728	0.314018	1.85731	0.381273	0.536923	0.999745
STM14_0674	171.904	152.865	165.013	156.805	-0.0133742	7.35196	0.00153523	0.968745	0.999745
STM14_0675	19.8294	17.9095	23.0436	17.0187	0.0777389	4.50085	0.0389187	0.84361	0.999745
STM14_0676	40.7024	38.3573	43.9682	35.7829	0.00939727	5.40067	0.000622061	0.980102	0.999745
STM14_0677	3.57823	3.80753	4.76764	3.92739	0.212754	2.65913	0.249921	0.617131	0.999745
STM14_0678	19.9785	21.0119	20.13	14.255	-0.263337	4.7328	0.397718	0.52827	0.999745
STM14_0679	9.09467	11.5636	9.00554	7.56386	-0.33079	3.08204	0.766024	0.38145	0.999745
STM14_0680	20.873	25.1015	27.8112	18.6187	0.00686846	4.40179	0.000220513	0.988152	0.999745
STM14_0682	16.9966	19.4607	19.8652	16.8732	0.00645215	4.15112	0.000232255	0.987841	0.999745
STM14_0684	4.1746	4.08957	5.29738	2.90918	-0.0651377	2.72639	0.0191472	0.889945	0.999745
STM14_0686	16.2511	13.8199	20.13	11.3458	0.0488866	4.12141	0.0129955	0.90924	0.999745
STM14_0687	159.679	159.211	126.342	158.55	-0.161329	6.98785	0.236954	0.626415	0.999745
STM14_0688	1.64002	2.39733	2.11895	3.63647	0.555437	1.65812	1.067	0.301624	0.999745
STM14_0689	5.51644	5.0767	6.35685	3.78193	-0.110768	2.64374	0.0691465	0.792584	0.999745
STM14_0690	6.85828	6.06384	7.94607	5.96382	0.0840359	2.92703	0.0451756	0.831682	0.999745
STM14_0691	6.11281	6.4869	4.50277	4.9456	-0.40439	2.51736	1.05671	0.303966	0.999745
STM14_0692	7.75284	6.34588	10.3299	6.40019	0.219606	3.06854	0.264414	0.607104	0.999745
STM14_0693	5.21826	4.79466	8.4758	4.80014	0.367058	2.85116	0.6887	0.406607	0.999745
STM14_0694	2.68367	1.83325	4.50277	2.18188	0.505992	2.18691	0.766025	0.38145	0.999745
STM14_0695	3.42914	2.39733	5.56225	3.49101	0.592167	2.1888	1.60809	0.20476	0.999745
STM14_0696	2.83277	2.39733	5.82712	3.2001	0.727295	2.23323	2.41162	0.120438	0.999745
STM14_0697	2.2364	1.83325	3.97303	2.61826	0.642012	1.82066	1.77309	0.183	0.999745
STM14_0699	493.945	548.425	648.664	663.293	0.331849	8.88253	0.479346	0.488719	0.999745
STM14_0700	47.7098	45.4083	49.2656	45.2377	0.0205717	5.38056	0.00198631	0.964452	0.999745
STM14_0701	17.2948	16.6403	22.7787	19.9279	0.327668	4.38798	0.723388	0.395035	0.999745
STM14_0702	25.0476	23.4092	24.8977	29.9645	0.183025	4.84642	0.222716	0.636978	0.999745
STM14_0703	18.0403	19.3197	20.9246	18.4733	0.0725748	4.27634	0.0361775	0.849149	0.999745
STM14_0704	15.2075	18.4736	16.6867	16.5823	-0.018424	4.29138	0.00225108	0.962158	0.999745
STM14_0705	57.5499	58.9462	62.2442	58.0381	0.0452508	5.78363	0.0169512	0.896411	0.999745
STM14_0706	79.0193	80.0991	100.12	97.8939	0.315246	6.35161	0.868366	0.351408	0.999745
STM14_0707	1347.06	1873.73	1888.78	1941.29	0.249959	10.5225	0.307368	0.5793	0.999745
STM14_0708	169.221	149.199	172.43	222.407	0.311227	7.39838	0.756755	0.384346	0.999745
STM14_0710	28.6259	23.5503	25.6923	23.4189	-0.0890263	4.57706	0.0487189	0.825308	0.999745
STM14_0711	3.42914	2.96141	3.17843	2.76372	-0.120541	1.83637	0.0698652	0.791533	0.999745
STM14_0712	43.237	57.959	34.1681	34.1828	-0.566048	5.24052	1.8958	0.16855	0.999745
STM14_0713	1549.82	1504.54	1544.72	1985.08	0.20876	10.2902	0.166676	0.683083	0.999745
STM14_0716	21.4694	26.5117	30.4599	21.237	0.0999677	4.76445	0.058805	0.808395	0.999745
STM14_0717	77.9756	78.8299	87.1419	100.367	0.259106	6.29893	0.597454	0.439551	0.999745
STM14_0718	384.213	355.087	376.379	342.41	-0.0407249	8.48225	0.0101262	0.919845	0.999745
STM14_0719	119.722	197.568	132.964	308.373	0.477522	7.053	1.11869	0.290201	0.999745
STM14_0720	25.644	45.6903	38.1411	63.4201	0.512315	4.91089	0.965538	0.325796	0.999745
STM14_0721	26.5386	48.5107	33.3735	57.8927	0.285085	4.84226	0.254087	0.614212	0.999745
STM14_0722	88.114	143.699	122.899	237.534	0.637721	6.66527	1.43998	0.230143	0.999745
STM14_0723	49.3498	89.8294	80.785	128.731	0.591327	5.89699	1.37769	0.240495	0.999745
STM14_0724	8.05102	15.7942	16.157	24.0007	0.757834	3.46581	2.76791	0.0961717	0.999745
STM14_0725	32.6514	70.5098	84.2283	64.8747	0.529431	5.42144	1.26309	0.261067	0.999745
STM14_0727	73.0556	93.0729	76.0174	83.057	-0.0619001	6.026	0.0322029	0.857583	0.999745
STM14_0728	26.6876	34.4088	32.5789	36.8011	0.185086	4.84198	0.232917	0.629369	0.999745
STM14_0729	97.5068	107.457	61.7145	80.5842	-0.52429	6.11619	1.71495	0.190345	0.999745
STM14_0731	102.278	109.149	76.5471	75.3477	-0.477162	6.56098	1.87386	0.171034	0.999745
STM14_0732	8955.42	11883	8057.05	8115.44	-0.365704	12.7764	0.584098	0.44471	0.999745
STM14_0733	25.1967	26.3707	16.4219	14.8368	-0.725387	4.09114	3.64196	0.0563406	0.89455
STM14_0734	21.6185	23.2682	19.3354	17.0187	-0.308104	4.25431	0.639339	0.42395	0.999745
STM14_0736	55.3135	71.6379	46.3521	60.9473	-0.239407	5.7579	0.42695	0.51349	0.999745
STM14_0737	396.14	377.509	403.13	458.923	0.15625	9.05329	0.141708	0.706589	0.999745
STM14_0738	4.92007	5.49976	8.4758	3.34556	0.121264	2.453	0.064922	0.798879	0.999745
STM14_0739	56.8044	72.484	78.1363	81.457	0.303918	6.04009	0.76094	0.383035	0.999745
STM14_0740	1.19274	2.11529	1.58921	1.89097	0.0894304	1.21886	0.0252673	0.873703	0.999745
STM14_0741	100.041	86.727	74.1633	82.3297	-0.253978	6.33877	0.56309	0.453018	0.999745
STM14_0742	3.28005	3.38447	2.64869	3.49101	-0.0874116	1.61947	0.0342844	0.853103	0.999745
STM14_0743	80.212	91.2396	115.483	90.33	0.261514	6.72344	0.60384	0.437117	0.999745
STM14_0744	189.944	182.338	190.441	231.716	0.181895	7.90577	0.209585	0.647093	0.999745
STM14_0746	101.831	96.5984	94.0285	105.603	0.00963829	6.89693	0.000803296	0.977389	0.999745
STM14_0747	26.0913	28.909	24.6328	24.4371	-0.164787	5.11387	0.165703	0.68396	0.999745
STM14_0748	67.6882	68.5355	66.4821	62.111	-0.0838134	6.59664	0.0497309	0.823532	0.999745
STM14_0749	72.0119	66.5612	67.2767	71.7112	0.00495774	6.35994	0.000179593	0.989308	0.999745
STM14_0750	94.2268	96.7394	93.4987	102.112	0.0353317	6.76422	0.0106466	0.917818	0.999745
STM14_0751	43.9824	43.575	42.6439	40.1467	-0.0816267	5.42435	0.0470089	0.828352	0.999745
STM14_0752	179.955	149.763	121.575	102.403	-0.558433	6.95983	1.52934	0.216212	0.999745
STM14_0753	33.0986	30.4602	22.7787	25.6008	-0.390759	5.15913	0.92866	0.335211	0.999745
STM14_0754	125.387	124.943	108.067	120.149	-0.13271	7.05422	0.149878	0.698652	0.999745
STM14_0755	171.755	182.197	161.305	176.296	-0.0678727	7.47212	0.036268	0.848963	0.999745
STM14_0756	666.148	654.331	660.848	751.586	0.0972031	9.52549	0.0475084	0.827457	0.999745
STM14_0757	14.462	17.2044	4.50277	26.9099	0.00133521	3.63609	3.0082e-06	0.998616	0.999945
STM14_0758	60.0845	65.151	19.0706	100.512	-0.063084	5.64687	0.00696092	0.933508	0.999745
STM14_0759	65.4518	77.5607	59.8604	70.4021	-0.133169	5.80288	0.130303	0.718118	0.999745
STM14_0760	206.494	232.541	204.214	204.079	-0.104748	7.66755	0.0797309	0.777662	0.999745
STM14_0761	459.803	461.275	499.808	417.758	-0.00569008	8.50789	0.000165594	0.989733	0.999745
STM14_0762	10.2874	11.8456	10.065	13.9641	0.133743	3.4428	0.124419	0.724291	0.999745
STM14_0763	5.36735	5.35874	5.03251	6.54565	0.133306	2.5101	0.113603	0.736078	0.999745
STM14_0764	6.11281	5.92282	5.56225	6.25473	-0.0151941	2.73571	0.00157257	0.968368	0.999745
STM14_0765	3.28005	5.0767	2.91356	5.09106	-0.0135291	2.05837	0.000894669	0.976138	0.999745
STM14_0766	9.09467	13.6789	9.27041	11.2003	-0.144993	3.53096	0.13587	0.712422	0.999745
STM14_0767	167.431	168.095	143.294	150.55	-0.191232	7.33666	0.147259	0.701169	0.999745
STM14_0768	156.548	154.134	99.5907	102.839	-0.61767	6.99359	3.21739	0.0728595	0.999745
STM14_0769	137.613	131.994	105.948	100.803	-0.383198	6.85202	1.06033	0.30314	0.999745
STM14_0770	30.7132	40.7546	44.498	35.7829	0.16479	5.29766	0.147527	0.70091	0.999745
STM14_0771	12.3747	12.6918	12.7137	11.7822	-0.0362759	3.97084	0.00743325	0.931294	0.999745
STM14_0772	18.0403	17.7685	21.9841	20.9461	0.260474	4.52838	0.327076	0.567386	0.999745
STM14_0773	82.1502	96.1753	151.24	125.24	0.631664	6.95434	2.63486	0.104541	0.999745
STM14_0774	2.0873	1.83325	3.70816	2.61826	0.654652	1.38352	1.33213	0.248426	0.999745
STM14_0775	134.482	139.327	121.575	137.895	-0.0769047	7.54877	0.0479135	0.826735	0.999745
STM14_0776	230.796	234.092	238.117	259.062	0.097074	8.38565	0.0628341	0.802071	0.999745
STM14_0777	22.8112	22.5631	20.9246	24.0007	-0.0107697	4.88511	0.000772906	0.977821	0.999745
STM14_0778	53.3753	58.9462	67.5416	58.9109	0.169153	6.58456	0.246309	0.619686	0.999745
STM14_0779	146.708	164.147	203.684	183.278	0.31554	8.0323	0.706825	0.4005	0.999745
STM14_0781	165.046	168.941	183.289	187.933	0.152533	7.73315	0.126946	0.72162	0.999745
STM14_0782	142.384	150.468	168.457	155.496	0.145247	7.26089	0.156541	0.692362	0.999745
STM14_0783	6.56009	6.06384	6.09198	4.65469	-0.255469	2.53837	0.390152	0.53222	0.999745
STM14_0784	3.72733	4.08957	2.64869	2.03642	-0.766763	2.08642	2.35314	0.125031	0.999745
STM14_0785	32.6514	47.9466	22.5139	22.9825	-0.824339	5.31836	3.28825	0.0697773	0.999745
STM14_0786	12.0765	20.4478	10.8596	10.1821	-0.630577	4.14915	1.8046	0.179157	0.999745
STM14_0787	19.233	34.8318	16.4219	10.473	-1.01955	4.53188	4.55812	0.0327629	0.637239
STM14_0788	26.6876	36.6651	20.9246	18.0369	-0.70441	4.98054	2.46902	0.11611	0.999745
STM14_0789	19.5312	28.3449	21.4544	18.9097	-0.249125	4.81085	0.300346	0.583665	0.999745
STM14_0790	6.26191	7.47403	4.76764	3.78193	-0.703224	2.70218	2.43544	0.11862	0.999745
STM14_0791	5.81463	4.37161	3.17843	3.78193	-0.526373	2.10685	1.39628	0.237347	0.999745
STM14_0792	95.1213	81.9323	155.478	139.204	0.734335	6.86539	4.73463	0.0295611	0.597326
STM14_0793	79.0193	75.1634	82.3742	84.8026	0.117009	6.53029	0.119635	0.729431	0.999745
STM14_0794	157.889	145.391	143.559	141.095	-0.0914957	7.37706	0.071895	0.788597	0.999745
STM14_0795	167.133	175.992	168.721	137.168	-0.166668	7.4276	0.218031	0.640544	0.999745
STM14_0796	145.962	137.353	166.338	146.041	0.140367	7.14599	0.13735	0.710929	0.999745
STM14_0798	462.934	430.533	523.911	338.483	-0.0515587	8.70708	0.0148579	0.902984	0.999745
STM14_0799	552.688	538.836	562.052	613.4	0.106943	9.19454	0.0620348	0.803308	0.999745
STM14_0802	104.067	82.4964	97.2069	78.8387	-0.0848618	6.36234	0.0426435	0.836398	0.999745
STM14_0803	21.9167	21.717	23.5733	26.1826	0.191744	4.3922	0.243946	0.621371	0.999745
STM14_0804	10.5856	13.2558	20.3949	10.9094	0.370828	3.66105	0.811267	0.367746	0.999745
STM14_0805	2.68367	3.38447	11.1245	3.63647	1.22419	2.41526	5.45221	0.0195436	0.447203
STM14_0806	25.0476	21.576	44.7628	9.60029	0.207802	4.43837	0.137147	0.711134	0.999745
STM14_0807	32.9496	37.7932	37.6114	33.8919	0.0136126	5.38111	0.00118791	0.972506	0.999745
STM14_0808	392.562	489.902	514.905	546.198	0.265988	8.71388	0.43227	0.510877	0.999745
STM14_0809	1.93821	2.82039	1.32434	2.32734	-0.312856	1.06942	0.33227	0.564325	0.999745
STM14_0810	228.41	246.22	282.35	306.191	0.310479	8.03904	0.695403	0.404333	0.999745
STM14_0811	30.415	25.8066	17.2165	20.2188	-0.581958	4.73738	1.85328	0.173402	0.999745
STM14_0812	4.1746	3.38447	4.76764	4.50923	0.290314	2.00867	0.455066	0.499939	0.999745
STM14_0813	42.1933	40.6136	43.7034	43.0558	0.0670514	5.55874	0.0328435	0.856189	0.999745
STM14_0814	331.583	321.948	324.994	347.792	0.0420204	8.2816	0.0122318	0.911936	0.999745
STM14_0815	704.912	695.367	624.296	667.802	-0.115943	9.40457	0.0747901	0.784486	0.999745
STM14_0816	288.197	157.519	219.576	395.648	0.465357	7.80653	0.475628	0.490409	0.999745
STM14_0817	522.422	298.256	446.304	760.75	0.556757	8.76225	0.640625	0.423485	0.999745
STM14_0818	1796.57	1093.04	1491.21	2608.08	0.504541	10.5227	0.481062	0.487942	0.999745
STM14_0819	720.716	476.082	475.705	750.859	0.0355763	8.97586	0.00244465	0.960566	0.999745
STM14_0821	25.4949	25.2425	25.9572	24.4371	-0.0111877	4.7644	0.000844665	0.976814	0.999745
STM14_0822	48.6043	49.9209	45.8223	48.5833	-0.0607316	5.78737	0.0300086	0.862471	0.999745
STM14_0823	4.47279	3.80753	3.17843	3.34556	-0.335	2.20049	0.546615	0.459704	0.999745
STM14_0824	4.92007	7.75607	4.76764	5.23652	-0.334772	2.83611	0.610306	0.434673	0.999745
STM14_0827	232.585	273.86	222.225	101.385	-0.648555	7.29799	2.4706	0.115994	0.999745
STM14_0828	36.5278	35.5369	34.6978	37.2375	-0.00138295	5.16672	1.29803e-05	0.997125	0.999745
STM14_0829	48.7534	44.2801	60.655	56.2926	0.329184	5.41269	0.775361	0.378564	0.999745
STM14_0830	120.02	124.943	141.44	102.839	-0.00578934	6.95658	0.000252385	0.987325	0.999745
STM14_0831	48.6043	52.7413	62.2442	48.2924	0.122069	5.91078	0.11143	0.738522	0.999745
STM14_0832	84.983	84.3297	77.6066	71.5658	-0.183534	6.46042	0.305873	0.580224	0.999745
STM14_0833	35.6332	39.7675	35.2276	33.3101	-0.138644	5.36275	0.123381	0.725396	0.999745
STM14_0834	3.13095	2.25631	2.64869	2.61826	-0.0311875	1.86325	0.00277282	0.958005	0.999745
STM14_0835	34.1423	34.1267	32.314	37.8193	0.041475	4.99647	0.0114585	0.914754	0.999745
STM14_0836	12.2256	11.5636	14.8327	10.473	0.0823459	8.45178	0.0188953	0.890667	0.999745
STM14_0837	7.90193	3.94855	6.88659	7.4184	0.275023	7.97479	0.203788	0.651681	0.999745
STM14_0838	4.47279	3.52549	6.09198	4.21831	0.347625	7.76071	0.347864	0.555325	0.999745
STM14_0840	1.49093	1.69223	2.91356	1.74551	0.499552	6.43749	0.55177	0.457595	0.999745
STM14_0842	1.49093	1.69223	2.64869	0.872754	0.0444595	5.61986	0.00364309	0.951871	0.999745
STM14_0843	1.93821	1.12816	2.91356	1.30913	0.395506	5.83199	0.306826	0.579634	0.999745
STM14_0845	4.1746	4.79466	6.35685	4.50923	0.258005	6.78052	0.204904	0.650792	0.999745
STM14_0846	1.19274	2.25631	1.58921	2.76372	0.370856	2.91377	0.298327	0.584933	0.999745
STM14_0847	90.2013	87.7141	99.8556	110.258	0.240569	6.84503	0.431221	0.511391	0.999745
STM14_0848	34.1423	35.3959	34.9627	34.7647	0.00379288	5.16667	8.62156e-05	0.992592	0.999745
STM14_0849	1653.44	1662.34	1926.66	2051.55	0.262778	10.7199	0.255889	0.612958	0.999745
STM14_0850	0.894558	3.38447	1.58921	11.9276	1.68197	2.15951	5.01163	0.0251776	0.531806
STM14_0851	346.79	318.845	354.924	487.142	0.339509	8.45381	0.54829	0.459017	0.999745
STM14_0852	146.409	126.495	128.726	174.26	0.152027	7.27684	0.149588	0.698929	0.999745
STM14_0853	618.736	563.514	628.269	711.294	0.18031	9.58403	0.163667	0.685802	0.999745
STM14_0854	325.47	307.423	351.481	366.411	0.181865	8.58557	0.199682	0.654978	0.999745
STM14_0855	1634.51	1616.65	2020.68	1849.66	0.251486	11.0282	0.311473	0.576778	0.999745
STM14_0856	1101.95	1086.7	1448.3	1236.11	0.294512	10.3958	0.436308	0.50891	0.999745
STM14_0857	933.769	904.499	1241.97	961.338	0.261216	10.1125	0.339881	0.559898	0.999745
STM14_0858	711.025	747.121	896.316	662.129	0.0957909	9.61184	0.0469228	0.828507	0.999745
STM14_0861	2269.49	2517.2	2870.12	2927.51	0.276433	11.4271	0.367618	0.544306	0.999745
STM14_0862	1030.83	1166.37	1323.81	1309.86	0.261397	10.3945	0.340446	0.559572	0.999745
STM14_0863	49.7971	55.4207	75.7525	56.0017	0.321331	5.98953	0.742706	0.388796	0.999745
STM14_0864	2.68367	3.66651	3.70816	4.80014	0.442876	2.14428	1.01406	0.313932	0.999745
STM14_0865	133.289	139.75	123.164	123.495	-0.146572	7.00534	0.189516	0.66332	0.999745
STM14_0866	73.3538	67.9714	64.0983	80.2933	0.0330953	6.19977	0.00828761	0.927464	0.999745
STM14_0867	76.932	72.202	63.3037	90.0391	0.0430372	6.48289	0.0131309	0.90877	0.999745
STM14_0868	27.5822	26.0886	26.4869	30.2555	0.0825327	5.12377	0.0368642	0.847742	0.999745
STM14_0869	35.0369	37.9343	28.6058	37.6739	-0.134961	5.60928	0.0949836	0.757935	0.999745
STM14_0870	300.273	325.896	373.995	376.593	0.261453	8.52916	0.429977	0.512	0.999745
STM14_0871	417.013	467.339	535.3	499.215	0.226174	8.86897	0.296564	0.586045	0.999745
STM14_0872	172.65	202.504	211.101	232.298	0.241339	7.8636	0.419174	0.517349	0.999745
STM14_0873	1.04365	1.97427	2.11895	3.63647	0.970695	1.23827	3.25879	0.0710417	0.999745
STM14_0874	192.628	244.246	145.678	132.659	-0.650722	7.54912	2.5914	0.107446	0.999745
STM14_0875	54.8662	71.3559	49.0007	41.3103	-0.485193	5.95533	1.55961	0.211722	0.999745
STM14_0876	18.7857	25.2425	16.4219	13.5277	-0.561258	4.43361	1.56274	0.211264	0.999745
STM14_0877	55.3135	76.0095	45.0277	40.0012	-0.628597	5.90525	2.49122	0.114483	0.999745
STM14_0878	11.6293	13.6789	7.94607	8.87299	-0.582254	3.46481	2.10531	0.146789	0.999745
STM14_0880	8.94558	8.88423	8.21094	8.72754	-0.0696925	3.5996	0.033084	0.855669	0.999745
STM14_0881	21.0221	23.5503	30.1951	25.6008	0.320173	4.62387	0.655733	0.41807	0.999745
STM14_0882	42.1933	52.1772	53.5035	50.1833	0.134995	5.41458	0.102665	0.748654	0.999745
STM14_0883	353.947	571.693	728.654	404.958	0.291999	8.51473	0.346704	0.555985	0.999745
STM14_0884	482.018	508.234	499.278	597.836	0.148013	8.71441	0.132157	0.716206	0.999745
STM14_0885	17.2948	15.9352	16.6867	18.0369	0.0664635	3.80486	0.0327559	0.856379	0.999745
STM14_0886	24.4513	22.1401	16.6867	19.9279	-0.342053	4.0843	0.71536	0.39767	0.999745
STM14_0887	36.5278	35.819	28.0761	25.6008	-0.431734	4.76793	0.860705	0.353541	0.999745
STM14_0888	3.87642	3.52549	2.64869	3.63647	-0.1951	1.96917	0.201238	0.653723	0.999745
STM14_0891	2.0873	1.69223	1.05948	3.05464	0.235731	1.45125	0.186771	0.665618	0.999745
STM14_0892	2.98186	2.53835	4.50277	3.2001	0.43983	1.96699	0.969258	0.324865	0.999745
STM14_0893	3.13095	4.65364	5.03251	4.9456	0.351564	2.45741	0.676036	0.410955	0.999745
STM14_0894	7.00737	4.79466	5.82712	5.6729	-0.0371566	2.77333	0.00799168	0.928767	0.999745
STM14_0895	7.15646	7.89709	5.82712	5.96382	-0.349807	2.85797	0.855788	0.35492	0.999745
STM14_0896	715.199	726.533	818.975	934.137	0.282173	9.59138	0.389863	0.532371	0.999745
STM14_0898	161.02	153.57	145.943	169.46	0.00440661	7.56114	0.000155313	0.990057	0.999745
STM14_0899	99.5941	92.5088	92.1744	83.348	-0.131058	6.74598	0.152101	0.696536	0.999745
STM14_0900	49.9462	46.8185	51.1197	53.5289	0.113667	5.97153	0.106657	0.743983	0.999745
STM14_0901	61.8736	60.9204	76.2822	69.093	0.242454	6.29155	0.495972	0.481275	0.999745
STM14_0902	3.72733	5.0767	6.35685	6.25473	0.512569	2.50546	1.63279	0.201317	0.999745
STM14_0904	122.107	114.226	117.072	97.8939	-0.137942	6.94791	0.164807	0.684769	0.999745
STM14_0905	85.7285	76.9967	85.0229	87.1299	0.0815361	6.40478	0.0604072	0.805854	0.999745
STM14_0906	108.838	100.406	83.6986	48.1469	-0.669993	6.20202	2.34614	0.125593	0.999745
STM14_0907	128.369	125.084	126.607	112.731	-0.0834198	6.93729	0.0622633	0.802954	0.999745
STM14_0908	50.9898	51.6131	44.498	57.4563	-0.00568966	5.79232	0.000255173	0.987255	0.999745
STM14_0909	102.129	93.0729	81.0499	85.5298	-0.22813	6.76567	0.470434	0.492788	0.999745
STM14_0910	39.0624	35.819	40.5249	52.5107	0.316421	5.48072	0.671297	0.4126	0.999745
STM14_0911	250.476	251.438	254.009	227.061	-0.0614619	7.86741	0.0248967	0.874625	0.999745
STM14_0912	107.645	99.9828	106.477	123.495	0.147994	7.18348	0.103493	0.747677	0.999745
STM14_0913	170.115	175.992	193.089	127.422	-0.112141	7.22859	0.0716072	0.789011	0.999745
STM14_0914	67.8373	71.2149	73.3687	53.238	-0.138328	5.96007	0.130968	0.717431	0.999745
STM14_0915	69.9246	69.6636	72.8389	56.8744	-0.108451	5.98327	0.0916662	0.762069	0.999745
STM14_0916	33.5459	45.5493	60.9198	29.8191	0.19163	5.44082	0.167415	0.68242	0.999745
STM14_0917	20.7239	30.4602	39.2006	22.8371	0.26969	4.92463	0.339366	0.560195	0.999745
STM14_0918	42.3424	54.8566	48.471	44.0741	-0.072212	5.59277	0.035395	0.85077	0.999745
STM14_0919	6.411	8.03811	9.27041	7.4184	0.192877	3.07949	0.213636	0.643933	0.999745
STM14_0920	2.53458	1.26918	2.11895	2.18188	0.185929	1.47039	0.11134	0.738623	0.999745
STM14_0925	1.78912	2.53835	1.58921	2.61826	0.0160305	1.38398	0.000931579	0.975651	0.999745
STM14_0926	167.133	170.634	161.835	157.823	-0.0796099	7.60746	0.0515597	0.820371	0.999745
STM14_1001	3.13095	1.55121	2.38382	1.16367	-0.482534	1.19735	0.699508	0.402949	0.999745
STM14_1002	5.21826	4.65364	5.56225	5.38198	0.145909	2.41507	0.136142	0.712147	0.999745
STM14_1003	6.70919	5.92282	3.70816	3.92739	-0.71594	2.4921	3.06675	0.079909	0.999745
STM14_1005	13.7166	15.6532	12.184	16.4369	-0.0258149	3.92672	0.00443317	0.946914	0.999745
STM14_1007	17.1457	17.7685	15.6273	20.2188	0.0466226	4.07506	0.0154524	0.901072	0.999745
STM14_1008	46.2188	43.293	29.6653	33.7465	-0.494722	5.24887	1.56904	0.210346	0.999745
STM14_1009	35.1859	34.1267	32.5789	25.6008	-0.257093	4.83748	0.425073	0.514416	0.999745
STM14_1010	13.5675	16.4993	11.6542	12.9458	-0.284465	3.67797	0.588562	0.442976	0.999745
STM14_1012	172.799	186.71	208.187	190.406	0.148582	7.41042	0.150569	0.697992	0.999745
STM14_1013	258.676	300.372	313.605	208.443	-0.0996579	7.97434	0.0613475	0.804379	0.999745
STM14_1014	80.8084	73.3302	77.6066	86.2571	0.0892175	6.36512	0.0631867	0.801528	0.999745
STM14_1015	106.601	82.3554	95.0879	109.24	0.113977	6.47584	0.111011	0.738996	0.999745
STM14_1016	36.2296	32.2935	29.6653	28.9463	-0.225576	5.18985	0.304376	0.581152	0.999745
STM14_1017	39.9569	47.5236	45.2926	48.5833	0.102485	5.39506	0.0714473	0.789241	0.999745
STM14_1018	53.2262	53.7284	61.4496	61.6746	0.203076	5.69842	0.314829	0.574732	0.999745
STM14_1020	17.593	17.0634	19.6003	20.0733	0.19567	3.90483	0.269896	0.603402	0.999745
STM14_1021	300.87	292.757	278.642	318.264	0.00824365	7.99135	0.000496476	0.982223	0.999745
STM14_1022	74.6956	80.2401	53.7684	56.0017	-0.496581	5.6651	1.84874	0.17393	0.999745
STM14_1023	220.061	216.888	184.349	198.261	-0.191331	7.49335	0.259834	0.610234	0.999745
STM14_1024	13.2693	10.7175	7.41633	9.60029	-0.477656	3.40794	1.49387	0.221617	0.999745
STM14_1025	28.924	31.0243	28.6058	32.4373	0.0283997	5.15361	0.0053553	0.941663	0.999745
STM14_1026	45.9206	43.434	41.5844	51.6379	0.0638517	5.65679	0.0268541	0.869832	0.999745
STM14_1027	41.2988	34.8318	44.2331	39.4194	0.1345	5.32075	0.113274	0.736447	0.999745
STM14_1028	7.45465	9.44831	17.2165	13.3822	0.843765	3.57198	4.59662	0.032035	0.630968
STM14_1029	6.26191	5.7818	6.35685	7.85478	0.254931	2.89236	0.426762	0.513582	0.999745
STM14_1030	3.57823	2.39733	2.64869	2.32734	-0.275106	1.7344	0.323894	0.569277	0.999745
STM14_1031	19.9785	16.9223	15.0975	10.473	-0.544177	4.00226	1.95426	0.162129	0.999745
STM14_1032	22.2149	22.7041	19.3354	15.855	-0.358344	4.4309	0.856756	0.354648	0.999745
STM14_1033	37.4223	37.0881	32.8437	35.2011	-0.129928	5.56278	0.0890344	0.765408	0.999745
STM14_1035	3.72733	5.35874	2.91356	2.61826	-0.728062	1.83539	2.58463	0.107905	0.999745
STM14_1036	2.68367	3.52549	1.85408	4.36377	0.0772803	1.51656	0.0241714	0.876449	0.999745
STM14_1037	25.1967	26.9347	21.9841	22.5461	-0.226663	4.5257	0.318722	0.572377	0.999745
STM14_1038	5.06916	3.80753	2.91356	4.65469	-0.179615	1.89594	0.167971	0.681922	0.999745
STM14_1039	87.5176	81.2272	68.8659	94.5483	-0.0435209	5.91826	0.0151904	0.90191	0.999745
STM14_1040	127.176	126.636	100.65	109.531	-0.271476	6.76441	0.622209	0.430228	0.999745
STM14_1041	86.1758	89.6884	82.6391	94.6938	0.0131779	6.43981	0.00153823	0.968715	0.999745
STM14_1042	247.643	241.143	294.004	318.119	0.32477	7.97172	0.786191	0.375254	0.999745
STM14_1043	155.504	149.058	187.792	169.46	0.229736	7.19777	0.469457	0.493237	0.999745
STM14_1044	91.0958	108.585	105.418	129.895	0.238093	6.8276	0.483083	0.487029	0.999745
STM14_1045	77.2302	78.1248	72.0443	64.7292	-0.184731	6.11098	0.244239	0.621161	0.999745
STM14_1046	115.1	121.841	129.521	103.712	-0.0240313	6.86074	0.00429127	0.94777	0.999745
STM14_1047	90.6485	76.5736	59.5955	73.7477	-0.324061	6.19044	0.883997	0.347109	0.999745
STM14_1048	60.6809	55.8437	43.9682	46.2559	-0.368038	5.88796	1.08727	0.297076	0.999745
STM14_1049	108.838	107.457	107.007	95.1301	-0.0984802	6.73177	0.0786426	0.779145	0.999745
STM14_1050	119.722	144.122	149.121	121.313	0.0348085	7.07238	0.00652841	0.935602	0.999745
STM14_1051	32.9496	44.7032	36.5519	33.8919	-0.141418	6.35628	0.078273	0.779652	0.999745
STM14_1052	64.7064	65.292	62.7739	65.1656	-0.0228737	7.17932	0.00153898	0.968707	0.999745
STM14_1054	84.983	81.7913	69.1308	71.4203	-0.246388	6.22846	0.482755	0.487177	0.999745
STM14_1056	89.6049	84.3297	102.239	94.5483	0.177519	6.49129	0.253593	0.614557	0.999745
STM14_1057	632.303	612.448	729.184	909.118	0.396444	9.47032	0.714329	0.39801	0.999745
STM14_1058	150.435	156.673	192.825	130.913	0.0743447	7.2677	0.0447478	0.832468	0.999745
STM14_1059	151.777	149.058	160.511	117.24	-0.116866	7.18156	0.116273	0.733112	0.999745
STM14_1061	23.8549	24.3964	21.9841	20.2188	-0.19552	4.26452	0.268455	0.60437	0.999745
STM14_1062	365.725	448.442	308.572	241.462	-0.566114	8.49667	1.32885	0.24901	0.999745
STM14_1063	331.285	365.664	365.784	315.937	-0.0320747	8.33065	0.00527583	0.942097	0.999745
STM14_1064	2513.71	2901.9	2668.02	2130.97	-0.174426	11.2404	0.129407	0.719048	0.999745
STM14_1066	24.8985	29.05	32.0491	32.001	0.247189	4.93415	0.404534	0.524757	0.999745
STM14_1067	2.2364	2.82039	2.91356	1.30913	-0.36341	1.32911	0.463327	0.496073	0.999745
STM14_1068	14.0147	15.7942	11.6542	10.473	-0.435542	3.64841	1.38726	0.238868	0.999745
STM14_1070	18.4875	24.5374	24.3679	15.855	-0.108813	4.29175	0.0715121	0.789148	0.999745
STM14_1071	4.3237	7.192	6.62172	6.10927	0.134931	2.47366	0.105352	0.745499	0.999745
STM14_1072	44.7279	59.9333	102.769	83.057	0.82615	5.78654	5.17026	0.0229767	0.501818
STM14_1073	26.8367	44.8442	88.4662	73.7477	1.17606	5.34859	8.11236	0.00439644	0.142518
STM14_1074	29.6695	30.3192	33.3735	26.9099	0.00278352	4.82329	5.21282e-05	0.994239	0.999745
STM14_1075	127.176	133.122	110.98	124.949	-0.14122	6.91042	0.130323	0.718097	0.999745
STM14_1076	31.4586	31.4474	27.8112	21.6734	-0.35142	4.85181	0.762947	0.382408	0.999745
STM14_1077	39.2115	34.5498	37.3465	37.5284	0.0218383	5.51661	0.00338905	0.953577	0.999745
STM14_1078	66.0482	61.4845	56.6819	68.2202	-0.0279783	6.49008	0.00605886	0.937956	0.999745
STM14_1079	123.747	129.597	116.542	138.041	0.00792247	7.25194	0.000479672	0.982527	0.999745
STM14_1080	249.731	246.784	355.719	278.408	0.352472	8.31317	0.790086	0.374074	0.999745
STM14_1083	319.804	351.703	439.682	374.848	0.278315	8.50554	0.495217	0.481609	0.999745
STM14_1084	571.921	576.77	558.873	540.816	-0.0629214	9.30735	0.0216699	0.882969	0.999745
STM14_1085	155.504	149.34	183.819	189.388	0.292005	7.48072	0.726109	0.394147	0.999745
STM14_1086	174.29	163.865	156.538	170.478	-0.0479046	7.51038	0.019452	0.889078	0.999745
STM14_1087	245.258	225.067	204.214	196.224	-0.23217	7.60998	0.385111	0.534881	0.999745
STM14_1088	1893.48	1889.38	1597.16	1620.85	-0.233303	10.6283	0.271422	0.60238	0.999745
STM14_1089	4011.79	3954.75	3559.31	3350.06	-0.205403	11.8004	0.117841	0.731387	0.999745
STM14_1090	442.508	445.34	363.135	333.101	-0.350803	8.64174	0.473688	0.491295	0.999745
STM14_1091	664.806	643.049	464.05	412.667	-0.577085	9.02577	1.2317	0.267077	0.999745
STM14_1092	77.2302	69.9457	46.6169	42.7649	-0.72005	5.878	2.59091	0.107479	0.999745
STM14_1094	157.144	143.276	87.6716	89.3118	-0.763067	6.97705	4.2534	0.0391717	0.740298
STM14_1095	91.0958	91.8037	74.1633	68.8021	-0.356105	6.1827	1.09338	0.295725	0.999745
STM14_1096	197.846	210.401	196.003	213.534	0.00484512	7.54106	0.000196353	0.98882	0.999745
STM14_1097	74.0992	69.9457	56.9468	55.4198	-0.35851	5.81774	1.08301	0.298026	0.999745
STM14_1098	176.228	137.353	103.034	95.712	-0.658231	6.81816	3.25247	0.071316	0.999745
STM14_1099	3062.67	3225.54	2806.55	4894.98	0.29254	13.1108	0.302626	0.582241	0.999745
STM14_1100	632.303	711.443	527.619	616.6	-0.231801	10.1844	0.206128	0.649819	0.999745
STM14_1101	80.0629	77.8428	79.4607	102.839	0.20822	6.67339	0.173908	0.676662	0.999745
STM14_1103	13.7166	14.384	17.2165	12.6549	0.0758598	3.88087	0.0383664	0.844709	0.999745
STM14_1105	200.977	218.58	220.901	250.771	0.169227	7.90921	0.205582	0.650252	0.999745
STM14_1106	134.631	141.584	142.499	143.859	0.0520573	7.25484	0.0238402	0.877292	0.999745
STM14_1107	34.5896	28.627	27.0166	28.3645	-0.189528	4.97143	0.235438	0.627521	0.999745
STM14_1109	284.469	291.628	208.982	237.971	-0.365902	8.06566	0.681478	0.409078	0.999745
STM14_1110	3067.44	3299.15	3237.76	4193	0.223008	11.9976	0.171666	0.678635	0.999745
STM14_1111	261.36	325.473	343.535	317.828	0.172326	8.25042	0.179484	0.671817	0.999745
STM14_1112	26.3895	25.2425	22.7787	22.9825	-0.17369	4.57227	0.205933	0.649974	0.999745
STM14_1113	201.872	180.223	180.111	185.315	-0.0642405	7.6559	0.0249806	0.874415	0.999745
STM14_1114	52.928	50.626	42.6439	41.4558	-0.300429	5.87419	0.579231	0.446614	0.999745
STM14_1115	27.284	23.9733	20.13	21.8188	-0.286506	4.72961	0.534068	0.464902	0.999745
STM14_1116	33.9932	33.9857	30.4599	29.6736	-0.17732	4.99128	0.211361	0.645703	0.999745
STM14_1117	88.8594	92.9319	90.5852	93.6755	0.0197284	6.62464	0.0035403	0.952554	0.999745
STM14_1118	3.72733	4.65364	4.50277	4.21831	0.0483226	2.07753	0.0131561	0.908683	0.999745
STM14_1119	373.776	378.073	342.475	289.318	-0.251128	8.26755	0.199353	0.655244	0.999745
STM14_1120	13.7166	13.5379	14.3029	13.3822	0.0195554	3.71103	0.00282905	0.957581	0.999745
STM14_1121	123.151	116.341	121.045	112.876	-0.0344214	6.85485	0.0111257	0.915996	0.999745
STM14_1122	112.267	113.662	112.834	102.403	-0.0706162	6.84759	0.0424064	0.836847	0.999745
STM14_1123	73.2047	67.8304	72.5741	67.6384	-0.00909104	6.22701	0.000653448	0.979606	0.999745
STM14_1124	474.563	438.007	442.066	426.776	-0.0708707	8.92635	0.027694	0.86783	0.999745
STM14_1125	389.729	439.135	440.212	347.21	-0.0743306	8.55466	0.0335589	0.854648	0.999745
STM14_1126	240.785	210.542	216.133	274.19	0.120137	8.0121	0.0943991	0.758657	0.999745
STM14_1127	185.174	167.249	166.073	204.806	0.0743471	7.61871	0.0378768	0.845691	0.999745
STM14_1128	453.094	468.185	478.883	679.73	0.330972	9.04072	0.608475	0.435362	0.999745
STM14_1130	51.1389	75.4454	54.2981	67.3475	-0.0556414	5.97571	0.019704	0.888367	0.999745
STM14_1132	839.841	800.286	774.477	838.425	-0.024101	9.69208	0.00297958	0.956469	0.999745
STM14_1133	3.72733	2.53835	1.05948	3.05464	-0.498251	1.52509	0.809439	0.368286	0.999745
STM14_1134	21.6185	17.3454	17.4813	18.7642	-0.101904	4.01181	0.0587984	0.808405	0.999745
STM14_1136	2.83277	4.08957	3.17843	3.92739	0.0567686	1.92324	0.0154853	0.900967	0.999745
STM14_1139	146.26	138.199	161.04	147.059	0.114765	7.31675	0.102759	0.748544	0.999745
STM14_1140	196.505	202.786	185.408	216.297	0.00922344	7.5851	0.000662154	0.979471	0.999745
STM14_1143	14.7602	17.7685	10.5948	12.0731	-0.513925	3.56175	1.91787	0.166092	0.999745
STM14_1144	26.8367	27.0757	11.9191	12.364	-1.14764	4.00583	9.09829	0.00255849	0.094786
STM14_1145	6.56009	7.192	3.70816	3.2001	-1.00716	2.0119	5.86199	0.0154713	0.37181
STM14_1148	128.071	126.918	118.661	101.821	-0.210716	6.68182	0.354659	0.551488	0.999745
STM14_1150	4.02551	5.92282	2.64869	3.05464	-0.784607	1.75103	2.86327	0.0906231	0.999745
STM14_1151	5.06916	6.76894	2.91356	4.9456	-0.53941	2.1726	1.57323	0.209739	0.999745
STM14_1154	6.85828	7.33302	4.76764	6.54565	-0.297945	2.52591	0.591439	0.441863	0.999745
STM14_1155	209.774	238.182	233.349	188.66	-0.0868095	7.58179	0.0595843	0.807154	0.999745
STM14_1156	48.3061	42.5879	55.8873	47.2741	0.180693	5.4008	0.225256	0.635064	0.999745
STM14_1157	43.9824	49.0748	65.4226	51.0561	0.320978	5.48861	0.724417	0.394699	0.999745
STM14_1158	13.2693	12.6918	14.5678	8.58208	-0.188932	3.74062	0.218072	0.640513	0.999745
STM14_1160	2.53458	1.4102	3.17843	1.60005	0.201099	1.53919	0.128188	0.720319	0.999745
STM14_1162	3.72733	4.51262	3.4433	4.65469	0.00531643	2.05742	0.000161777	0.989852	0.999745
STM14_1163	54.4189	63.8818	43.4385	39.4194	-0.514992	5.43802	1.71943	0.189766	0.999745
STM14_1165	55.0153	52.7413	59.8604	67.6384	0.244108	5.90071	0.505263	0.477197	0.999745
STM14_1166	22.6621	20.0248	23.3085	26.619	0.22874	4.40929	0.300602	0.583505	0.999745
STM14_1168	5.51644	4.79466	3.4433	4.80014	-0.286108	2.32871	0.471891	0.492118	0.999745
STM14_1169	5.36735	3.80753	3.70816	4.50923	-0.136568	2.51463	0.0967952	0.75571	0.999745
STM14_1170	6.11281	5.7818	2.64869	5.52744	-0.472471	2.43882	1.19595	0.274133	0.999745
STM14_1171	20.7239	21.576	18.8057	19.346	-0.147958	4.52343	0.149542	0.698974	0.999745
STM14_1172	8.79649	8.60219	10.5948	10.3276	0.264134	3.49902	0.486344	0.485563	0.999745
STM14_1173	18.6366	21.1529	22.249	19.9279	0.0806609	4.39913	0.0432717	0.835215	0.999745
STM14_1176	2.0873	4.51262	3.70816	4.36377	0.297453	1.78047	0.376693	0.539378	0.999745
STM14_1178	8.64739	8.74321	12.4488	8.58208	0.252207	3.118	0.435302	0.509399	0.999745
STM14_1179	2.53458	2.82039	3.17843	2.76372	0.130595	1.61822	0.0765317	0.782054	0.999745
STM14_1180	1.64002	2.11529	1.58921	3.05464	0.369083	1.35765	0.443056	0.505651	0.999745
STM14_1181	27.284	23.8323	26.222	25.4553	0.0152724	4.71606	0.00157303	0.968363	0.999745
STM14_1182	2.2364	1.83325	4.76764	2.4728	0.75889	1.69328	2.2734	0.131611	0.999745
STM14_1183	22.364	29.4731	21.9841	29.2372	-0.0119024	4.50034	0.000835936	0.976934	0.999745
STM14_1184	762.462	709.187	773.682	844.534	0.137012	9.32125	0.0807409	0.776296	0.999745
STM14_1185	14.9093	11.1405	14.3029	12.8004	0.053471	3.69586	0.0180444	0.893142	0.999745
STM14_1186	4.1746	3.66651	5.03251	4.50923	0.271701	2.19122	0.42673	0.513598	0.999745
STM14_1187	3.42914	5.35874	4.50277	3.78193	-0.104987	2.37351	0.0549055	0.814737	0.999745
STM14_1188	39.6587	38.9214	37.0816	35.492	-0.115371	5.29823	0.0915349	0.762235	0.999745
STM14_1190	7.75284	10.2944	8.21094	8.72754	-0.0885949	2.99456	0.0519632	0.819682	0.999745
STM14_1191	4.02551	3.94855	4.50277	5.09106	0.277722	2.19938	0.434182	0.509944	0.999745
STM14_1193	14.9093	15.5121	14.0381	12.8004	-0.185013	3.71494	0.25337	0.614712	0.999745
STM14_1194	11.9274	15.2301	11.3894	9.45483	-0.39214	3.63271	1.05149	0.305164	0.999745
STM14_1195	3.13095	1.97427	3.17843	3.78193	0.468913	1.9125	1.03912	0.308027	0.999745
STM14_1196	4.3237	4.37161	5.03251	5.52744	0.288062	2.35257	0.503393	0.478013	0.999745
STM14_1197	32.2041	30.7423	36.5519	26.619	-0.000240866	5.14359	3.6508e-07	0.999518	0.999945
STM14_1199	564.317	564.924	666.145	657.765	0.229435	9.08389	0.294335	0.587456	0.999745
STM14_1200	77.8265	86.0219	69.3957	115.058	0.173972	6.46799	0.200568	0.654262	0.999745
STM14_1202	278.208	288.526	288.972	301.536	0.0593734	7.95961	0.0263593	0.871026	0.999745
STM14_1203	26.9858	24.8194	20.9246	24.2916	-0.192217	4.62646	0.2419	0.622837	0.999745
STM14_1204	77.5284	82.7785	77.8715	91.3482	0.0788065	6.87172	0.0291265	0.864487	0.999745
STM14_1205	64.11	66.9843	72.5741	82.6207	0.244118	6.68607	0.292595	0.588562	0.999745
STM14_1206	37.5714	34.2677	28.6058	32.4373	-0.232635	5.41074	0.310586	0.577321	0.999745
STM14_1207	80.5102	87.2911	73.8984	87.8572	-0.0515708	6.63179	0.0196105	0.88863	0.999745
STM14_1208	27.8804	27.4988	28.8707	24.8735	-0.0461923	4.89408	0.0131224	0.908799	0.999745
STM14_1209	1.78912	8.74321	2.91356	11.3458	0.461996	2.61884	0.445082	0.50468	0.999745
STM14_1210	495.138	629.934	443.126	266.772	-0.664659	8.60298	1.21093	0.271147	0.999745
STM14_1211	120.467	112.111	117.602	179.205	0.352778	7.40624	0.49821	0.480288	0.999745
STM14_1212	203.661	197.568	204.214	249.898	0.178993	7.79672	0.155009	0.693794	0.999745
STM14_1213	111.969	105.624	121.575	118.549	0.141983	6.47364	0.184456	0.667572	0.999745
STM14_1214	12037.6	15429.5	22403.9	17892.3	0.552934	13.7455	1.36083	0.243394	0.999745
STM14_1215	106.303	102.098	143.559	89.3118	0.157285	6.74569	0.197744	0.656548	0.999745
STM14_1217	26.9858	27.0757	24.3679	27.7827	-0.0490775	4.72668	0.0153807	0.9013	0.999745
STM14_1218	64.7064	64.4459	62.7739	69.093	0.0311141	6.20931	0.00833914	0.927239	0.999745
STM14_1219	16.2511	17.6274	20.13	25.3099	0.428876	4.29101	1.2262	0.268147	0.999745
STM14_1220	157.889	165.98	151.24	134.404	-0.181822	7.32076	0.285313	0.59324	0.999745
STM14_1221	260.167	206.876	201.565	274.045	0.0267024	7.68987	0.00284586	0.957456	0.999745
STM14_1222	8.79649	8.60219	12.9786	7.4184	0.198993	3.05942	0.246659	0.619437	0.999745
STM14_1223	72.3101	78.1248	82.904	86.6935	0.173266	6.11056	0.246406	0.619617	0.999745
STM14_1224	90.6485	103.931	88.7311	71.4203	-0.282996	6.55135	0.686055	0.407509	0.999745
STM14_1225	43.0879	43.434	42.379	50.0379	0.096628	5.7895	0.0464632	0.829336	0.999745
STM14_1226	19.233	16.2172	23.3085	13.6731	0.0483219	4.04616	0.0119801	0.912843	0.999745
STM14_1227	64.7064	64.869	57.4766	50.4742	-0.264841	5.80974	0.496996	0.480823	0.999745
STM14_1228	19.0839	18.1915	19.0706	19.9279	0.0664895	4.18647	0.0283678	0.866247	0.999745
STM14_1229	64.7064	71.2149	73.1038	82.1843	0.193186	6.26054	0.315785	0.574152	0.999745
STM14_1230	269.858	272.45	321.816	340.81	0.28916	8.53499	0.530506	0.466394	0.999745
STM14_1231	3.72733	3.24345	3.17843	1.01821	-0.861908	1.64527	2.56805	0.109042	0.999745
STM14_1232	44.2806	33.5626	36.287	27.0554	-0.301152	5.08948	0.459911	0.497666	0.999745
STM14_1233	24.3022	24.3964	55.3576	41.0194	0.981054	4.80117	5.34751	0.0207519	0.46797
STM14_1236	275.375	326.46	545.895	432.74	0.701143	8.1592	2.36689	0.123934	0.999745
STM14_1237	538.822	673.227	1679.8	1244.84	1.27068	9.55061	7.72787	0.00543749	0.169215
STM14_1238	192.181	177.826	86.877	101.094	-0.976382	7.02465	3.25599	0.0711628	0.999745
STM14_1239	20.7239	15.3711	11.9191	14.4004	-0.451021	3.70938	0.611608	0.434183	0.999745
STM14_1240	247.643	209.696	214.809	194.624	-0.159765	7.50901	0.0928431	0.760593	0.999745
STM14_1241	38.9133	35.1139	33.3735	32.2919	-0.173302	5.17678	0.202046	0.653074	0.999745
STM14_1242	51.1389	53.1644	54.563	52.0743	0.0313466	5.56961	0.00678815	0.934336	0.999745
STM14_1243	76.4847	60.6384	91.6446	71.8567	0.252148	6.03314	0.419215	0.517329	0.999745
STM14_1244	3.57823	4.79466	4.2379	4.21831	0.0116423	2.17045	0.000659393	0.979514	0.999745
STM14_1245	10.1383	7.89709	11.3894	8.58208	0.132655	3.08199	0.107967	0.74247	0.999745
STM14_1246	4.3237	4.93568	3.97303	4.80014	-0.0614495	2.25546	0.0186446	0.89139	0.999745
STM14_1247	7.75284	7.192	6.35685	6.98203	-0.155606	3.0002	0.159506	0.689612	0.999745
STM14_1248	12.6729	11.8456	16.9516	19.637	0.582288	3.64822	2.51153	0.113016	0.999745
STM14_1250	5.21826	3.24345	7.6812	7.4184	0.833656	2.76383	3.9387	0.0471873	0.842531
STM14_1251	6.26191	7.192	6.62172	7.4184	0.0683941	3.13769	0.0269095	0.869699	0.999745
STM14_1252	8.20012	9.87137	9.27041	6.98203	-0.173669	3.17248	0.205803	0.650077	0.999745
STM14_1253	1.93821	3.94855	3.70816	3.2001	0.208042	1.68114	0.184219	0.667772	0.999745
STM14_1255	4.3237	4.23059	4.76764	5.09106	0.210633	2.47499	0.26475	0.606875	0.999745
STM14_1256	3.72733	2.11529	2.91356	2.61826	-0.0861605	1.90053	0.0325582	0.856808	0.999745
STM14_1257	8.94558	9.02525	7.6812	9.60029	-0.0425933	3.37827	0.0116916	0.913894	0.999745
STM14_1258	3.13095	3.80753	4.2379	5.96382	0.582838	2.44879	1.87165	0.171286	0.999745
STM14_1259	9.24377	9.30729	9.53528	7.4184	-0.146271	3.40495	0.141818	0.70648	0.999745
STM14_1261	4.62188	5.49976	5.82712	4.07285	-0.0661341	1.98377	0.0239491	0.877015	0.999745
STM14_1263	92.2886	101.393	111.245	96.2938	0.0987528	6.51805	0.0690818	0.792678	0.999745
STM14_1264	356.481	345.498	382.206	358.12	0.0766428	8.32657	0.0327355	0.856423	0.999745
STM14_1266	19.8294	20.8709	16.4219	21.5279	-0.0931262	4.71214	0.0554321	0.813867	0.999745
STM14_1267	8.4983	6.20486	7.94607	9.01845	0.213515	3.97699	0.226049	0.634469	0.999745
STM14_1268	3.28005	2.82039	3.70816	4.21831	0.390706	2.08755	0.763418	0.382261	0.999745
STM14_1269	3.28005	3.24345	3.97303	3.78193	0.242983	2.34607	0.286958	0.592177	0.999745
STM14_1270	702.824	656.305	737.395	953.047	0.314808	9.33809	0.354029	0.551841	0.999745
STM14_1271	1447.1	2199.48	2009.56	1939.84	0.11508	10.5947	0.0392344	0.842985	0.999745
STM14_1272	1954.91	2854.66	2776.62	2685.61	0.183576	11.0632	0.0977455	0.754552	0.999745
STM14_1275	41.2988	70.3687	28.341	19.4915	-1.22606	5.39586	3.70145	0.0543653	0.886676
STM14_1276	23.7058	26.5117	20.3949	19.9279	-0.317173	4.67917	0.681055	0.409224	0.999745
STM14_1277	37.8696	35.6779	43.1736	37.2375	0.126562	5.67525	0.105487	0.745342	0.999745
STM14_1281	35.1859	49.6389	47.4115	39.7103	0.0357482	5.6779	0.00866815	0.925822	0.999745
STM14_1282	4.77098	5.0767	11.6542	6.40019	0.83761	2.36742	3.82979	0.0503494	0.862414
STM14_1283	77.6775	130.443	235.998	226.77	1.1525	6.98039	6.43423	0.0111942	0.292016
STM14_1285	98.9978	105.06	84.4932	104.149	-0.111571	6.75905	0.111955	0.737929	0.999745
STM14_1287	168.177	161.749	142.764	137.168	-0.237251	7.1907	0.505614	0.477044	0.999745
STM14_1290	14.1638	8.32015	11.9191	9.74575	-0.0592444	3.45363	0.0152986	0.901563	0.999745
STM14_1293	22.513	12.2687	11.1245	13.8186	-0.471502	3.79154	0.989889	0.31977	0.999745
STM14_1294	16.9966	6.90996	5.29738	4.65469	-1.2679	3.00756	7.18456	0.00735337	0.211886
STM14_1295	14.3129	7.61505	7.15146	5.81836	-0.76796	3.08862	3.2571	0.0711149	0.999745
STM14_1296	84.3866	54.8566	43.7034	57.7472	-0.453103	5.72761	1.41372	0.234439	0.999745
STM14_1299	57.699	56.6898	58.8009	54.2562	-0.01772	6.09204	0.00209392	0.963502	0.999745
STM14_1300	154.759	141.161	128.726	128.004	-0.204921	7.08077	0.384773	0.53506	0.999745
STM14_1301	94.525	81.3683	77.0768	92.3664	-0.0521467	6.37207	0.0237085	0.877629	0.999745
STM14_1302	68.881	69.3816	60.1252	61.9655	-0.179061	6.33758	0.253417	0.614679	0.999745
STM14_1303	5.51644	7.192	4.2379	4.36377	-0.559645	2.42362	1.69321	0.193179	0.999745
STM14_1306	2.0873	2.53835	0.529738	2.4728	-0.463845	1.18332	0.647584	0.420978	0.999745
STM14_1310	2.38549	2.82039	2.38382	3.49101	0.214399	1.31406	0.197618	0.656651	0.999745
STM14_1311	2.53458	4.08957	2.64869	2.18188	-0.479589	1.58372	0.89738	0.343485	0.999745
STM14_1312	8.34921	9.44831	7.15146	7.27295	-0.301691	2.96704	0.666412	0.414305	0.999745
STM14_1313	56.8044	53.0233	47.6764	46.2559	-0.225807	5.4622	0.359363	0.54886	0.999745
STM14_1314	113.311	109.713	113.629	97.312	-0.0814605	6.73171	0.0573339	0.81076	0.999745
STM14_1315	52.7789	41.7418	45.0277	47.7105	-0.0264868	5.54287	0.0048254	0.944619	0.999745
STM14_1316	4.92007	4.23059	3.97303	2.76372	-0.482038	2.01958	1.22637	0.268114	0.999745
STM14_1317	335.608	328.717	384.59	466.341	0.357366	8.74163	0.724014	0.39483	0.999745
STM14_1318	256.291	248.617	239.441	289.609	0.0677335	8.35099	0.0251436	0.87401	0.999745
STM14_1319	6.411	5.0767	4.50277	4.36377	-0.373602	2.71726	0.689181	0.406443	0.999745
STM14_1320	91.8413	118.315	112.834	86.5481	-0.0777437	6.48226	0.0440924	0.833682	0.999745
STM14_1321	32.2041	30.4602	28.0761	23.4189	-0.286965	4.71062	0.53673	0.463791	0.999745
STM14_1322	2.68367	4.51262	3.4433	3.49101	-0.0560724	1.80006	0.0152265	0.901794	0.999745
STM14_1323	96.7614	96.8804	104.358	99.7848	0.0758101	6.51612	0.0535667	0.816969	0.999745
STM14_1324	9.54195	12.1277	14.0381	15.1277	0.429001	4.47791	0.620143	0.430994	0.999745
STM14_1325	6.56009	9.73035	9.27041	9.89121	0.235014	3.37173	0.251197	0.616233	0.999745
STM14_1326	2.38549	2.11529	2.91356	2.03642	0.0966885	1.25172	0.0312721	0.859635	0.999745
STM14_1328	4.92007	2.82039	1.58921	0.727295	-1.82699	1.74256	8.53133	0.00349084	0.12033
STM14_1329	181.446	174.864	181.17	199.279	0.0949372	7.4147	0.0742539	0.785241	0.999745
STM14_1330	495.585	611.179	652.107	459.505	0.00602324	8.70961	0.000176206	0.989409	0.999745
STM14_1331	24.4513	21.2939	27.5464	19.9279	0.0465014	4.80747	0.0129495	0.9094	0.999745
STM14_1332	95.4195	97.3035	94.2933	126.404	0.197355	7.00632	0.308873	0.578373	0.999745
STM14_1333	318.164	361.574	369.227	382.848	0.145931	8.24603	0.141493	0.706801	0.999745
STM14_1334	532.411	560.976	566.819	524.379	-0.00295077	8.88519	3.98226e-05	0.994965	0.999745
STM14_1335	73.0556	84.6117	67.0118	89.0209	-0.013128	5.9899	0.00105802	0.974052	0.999745
STM14_1336	237.654	224.08	232.025	221.388	-0.0263603	7.64317	0.00522637	0.942368	0.999745
STM14_1337	164.3	142.289	160.246	162.769	0.0754063	7.22883	0.0496261	0.823715	0.999745
STM14_1338	135.824	127.623	123.429	129.749	-0.0569887	7.00036	0.0306045	0.861126	0.999745
STM14_1340	89.9031	88.5603	75.4876	80.0024	-0.198217	6.49811	0.315101	0.574567	0.999745
STM14_1341	261.211	274.142	263.809	318.991	0.122906	7.84193	0.106464	0.744207	0.999745
STM14_1342	187.41	206.03	208.452	228.225	0.150665	7.37023	0.169493	0.680563	0.999745
STM14_1343	15.6548	16.7813	9.80015	14.255	-0.418809	4.31384	0.804426	0.369773	0.999745
STM14_1345	22.9603	23.9733	11.1245	19.0551	-0.627412	4.60398	1.17108	0.27918	0.999745
STM14_1346	19.9785	21.999	8.74067	18.7642	-0.597195	4.50309	0.941545	0.331881	0.999745
STM14_1347	54.7171	52.3182	42.6439	50.4742	-0.199642	5.9337	0.150483	0.698075	0.999745
STM14_1348	106.005	107.598	104.888	112.003	0.0222593	7.0264	0.00207047	0.963707	0.999745
STM14_1349	31.4586	33.9857	33.1086	39.7103	0.155287	5.43714	0.0749592	0.784249	0.999745
STM14_1350	35.335	34.1267	33.6383	37.9648	0.0447816	5.50283	0.0065745	0.935376	0.999745
STM14_1351	21.7676	26.2296	18.0111	22.4007	-0.244695	4.86444	0.217801	0.640721	0.999745
STM14_1352	31.7568	35.3959	20.9246	28.8009	-0.429751	5.12917	0.570219	0.450172	0.999745
STM14_1353	38.6151	31.5884	28.8707	28.8009	-0.283396	5.16569	0.30851	0.578596	0.999745
STM14_1354	1070.94	1157.77	1004.91	1072.03	-0.101713	9.84551	0.0556542	0.813501	0.999745
STM14_1355	802.866	842.028	704.286	832.607	-0.0978693	9.38534	0.0527754	0.818302	0.999745
STM14_1356	2.68367	2.53835	1.85408	1.45459	-0.688341	1.64491	1.75713	0.184983	0.999745
STM14_1357	1098.07	1108.27	1109.54	1226.66	0.082538	10.2529	0.0338806	0.853961	0.999745
STM14_1359	122.704	125.648	108.067	121.749	-0.11122	7.1169	0.0908961	0.763041	0.999745
STM14_1360	84.2375	79.676	65.6875	63.711	-0.341347	6.22013	1.01167	0.314504	0.999745
STM14_1361	25.3458	21.717	19.0706	17.1642	-0.379953	4.34764	0.970954	0.324442	0.999745
STM14_1362	32.5023	30.4602	27.5464	36.9466	0.0392315	5.07753	0.00877679	0.92536	0.999745
STM14_1363	954.046	982.624	949.29	978.066	-0.00694503	9.98044	0.00018779	0.989066	0.999745
STM14_1364	502.891	507.811	469.348	484.96	-0.0828037	9.0384	0.0274245	0.868469	0.999745
STM14_1365	292.968	291.628	256.923	276.226	-0.132787	8.4476	0.0754704	0.783532	0.999745
STM14_1366	160.275	161.185	167.132	204.661	0.210364	7.86013	0.241669	0.623004	0.999745
STM14_1367	162.511	167.39	164.748	192.006	0.11334	7.82694	0.0778978	0.780167	0.999745
STM14_1368	719.672	783.928	631.712	686.275	-0.190022	9.35798	0.191095	0.662007	0.999745
STM14_1369	2355.37	2779.49	2253.5	2189.01	-0.208956	11.0363	0.216458	0.641752	0.999745
STM14_1370	1098.96	1116.31	1041.99	1115.52	-0.0380852	10.0955	0.00700282	0.933309	0.999745
STM14_1371	64.4082	63.5998	55.6225	60.9473	-0.133801	5.95195	0.152959	0.695723	0.999745
STM14_1372	50.5425	55.9848	52.9738	51.6379	-0.0265946	5.88927	0.00547492	0.941016	0.999745
STM14_1373	49.3498	49.9209	54.0333	58.1836	0.177649	5.82412	0.23623	0.626942	0.999745
STM14_1374	58.2954	54.9976	63.5685	54.1107	0.0531858	6.10878	0.019037	0.89026	0.999745
STM14_1375	82.5975	105.06	90.0554	81.3115	-0.132044	6.43156	0.152489	0.696168	0.999745
STM14_1377	4102.14	4391.77	2571.35	3343.08	-0.522168	11.4584	0.701564	0.402259	0.999745
STM14_1378	10.4365	8.88423	8.21094	9.01845	-0.157782	3.316	0.17686	0.674086	0.999745
STM14_1379	120.765	135.238	152.829	148.223	0.233607	7.08418	0.48886	0.484436	0.999745
STM14_1380	50.2443	62.8947	73.1038	70.8385	0.346778	6.02947	0.963524	0.326301	0.999745
STM14_1381	103.172	124.52	132.17	130.768	0.207437	7.02673	0.396262	0.529026	0.999745
STM14_1382	58.5936	67.1253	60.655	64.1474	-0.00998293	6.15542	0.000855372	0.976668	0.999745
STM14_1383	119.125	115.213	122.899	104.876	-0.0421158	6.9375	0.016542	0.897662	0.999745
STM14_1384	355.885	362.702	369.492	266.772	-0.17591	8.46395	0.12951	0.71894	0.999745
STM14_1385	70.6701	88.1372	96.942	111.858	0.395605	6.87237	1.25473	0.262652	0.999745
STM14_1386	16.8475	10.2944	24.8977	14.5459	0.527291	5.11739	1.42223	0.233037	0.999745
STM14_1387	104.812	99.7008	118.396	109.24	0.153963	6.99287	0.213902	0.643726	0.999745
STM14_1388	20.873	27.6398	36.0222	30.11	0.444186	5.10597	0.880954	0.34794	0.999745
STM14_1389	14.462	14.807	15.0975	14.255	0.00190487	4.53909	2.26908e-05	0.996199	0.999745
STM14_1391	308.175	291.769	262.75	302.7	-0.085119	8.3218	0.0482642	0.826112	0.999745
STM14_1392	110.031	98.9957	95.3528	113.167	-0.0022254	6.84888	4.15135e-05	0.994859	0.999745
STM14_1393	47.1134	39.9085	30.1951	46.5469	-0.176006	5.65783	0.163269	0.686165	0.999745
STM14_1394	75.1429	70.7918	51.6494	65.1656	-0.318615	6.27558	0.680411	0.409445	0.999745
STM14_1395	90.3504	82.3554	92.969	91.3482	0.0937585	6.57853	0.0793694	0.778154	0.999745
STM14_1396	118.976	106.893	118.396	111.276	0.0236824	6.84375	0.00535744	0.941651	0.999745
STM14_1397	130.158	139.186	143.294	164.078	0.191012	7.45794	0.244062	0.621287	0.999745
STM14_1398	97.3577	95.3292	83.6986	98.3302	-0.0807907	6.5713	0.0529344	0.818034	0.999745
STM14_1399	8.05102	8.46117	7.6812	3.78193	-0.582232	2.97	1.92592	0.165206	0.999745
STM14_1400	17.593	13.1148	12.7137	16.4369	-0.064777	4.18593	0.0265016	0.870681	0.999745
STM14_1402	28.0295	30.1782	20.13	22.1098	-0.460781	5.25122	0.822918	0.364328	0.999745
STM14_1403	82.8957	82.2144	72.8389	77.3841	-0.135823	6.59488	0.118347	0.730835	0.999745
STM14_1404	488.727	523.747	452.926	495.869	-0.0936597	8.99824	0.0278548	0.867451	0.999745
STM14_1405	7.90193	7.47403	11.3894	7.4184	0.276031	3.36482	0.266969	0.605372	0.999745
STM14_1406	38.6151	37.5112	39.4655	35.7829	-0.0181161	5.23792	0.00201918	0.964159	0.999745
STM14_1407	133.289	116.623	119.191	138.622	0.0458379	7.20513	0.0178359	0.893758	0.999745
STM14_1408	322.637	334.921	364.46	303.718	0.0228003	8.60541	0.00326978	0.9544	0.999745
STM14_1409	688.213	677.035	779.244	642.056	0.0579259	9.41104	0.0166944	0.897194	0.999745
STM14_1410	46.6661	49.0748	54.8279	101.094	0.706267	6.47901	2.1173	0.145643	0.999745
STM14_1411	59.339	57.818	49.0007	64.4383	-0.0442451	6.15072	0.0103522	0.918959	0.999745
STM14_1412	178.464	169.082	164.748	192.006	0.038142	7.69455	0.00783774	0.929455	0.999745
STM14_1413	35.4841	31.8704	28.6058	36.0738	-0.0542786	5.19674	0.0189216	0.890592	0.999745
STM14_1414	17.593	20.7299	20.13	21.3825	0.116591	4.45287	0.0917956	0.761907	0.999745
STM14_1415	43.9824	47.1005	44.2331	53.5289	0.104562	5.63796	0.0820098	0.774592	0.999745
STM14_1416	1980.7	2009.39	2577.7	2281.96	0.284412	10.8733	0.380472	0.537351	0.999745
STM14_1417	51.1389	55.1386	44.2331	44.6559	-0.257581	5.52282	0.470029	0.492974	0.999745
STM14_1418	2.38549	2.67937	1.32434	1.60005	-0.757046	1.21151	2.01829	0.155414	0.999745
STM14_1419	8.34921	10.5765	5.82712	5.96382	-0.679958	2.92045	2.86636	0.0904495	0.999745
STM14_1420	3.42914	4.08957	2.11895	2.4728	-0.688107	1.5999	2.0689	0.15033	0.999745
STM14_1422	9.24377	11.4226	3.4433	6.25473	-1.04164	2.7789	5.99807	0.0143215	0.351858
STM14_1423	43.8333	36.383	12.4488	21.0915	-1.24158	4.53496	9.0019	0.00269699	0.0977873
STM14_1425	6.85828	8.17913	1.32434	2.61826	-1.83494	1.98327	16.2165	5.64988e-05	0.00412088
STM14_1426	5.21826	5.49976	1.32434	2.76372	-1.29281	1.70116	7.49518	0.00618645	0.188747
STM14_1427	6.85828	7.05098	3.4433	4.80014	-0.718383	2.37098	3.04454	0.0810088	0.999745
STM14_1428	1534.47	1661.49	1862.29	1866.67	0.222525	10.4945	0.247897	0.61856	0.999745
STM14_1429	190.541	209.273	194.944	185.606	-0.0714439	7.46507	0.0404849	0.840536	0.999745
STM14_1430	4.47279	6.90996	1.32434	2.4728	-1.50022	1.70875	9.29575	0.00229686	0.0881519
STM14_1431	10.7347	12.8328	4.76764	4.07285	-1.42794	2.79275	13.3499	0.000258439	0.0154666
STM14_1432	10.8838	12.2687	4.2379	6.83657	-1.02167	3.00809	6.82406	0.00899381	0.247198
STM14_1433	3.72733	3.10243	1.58921	3.49101	-0.341166	1.78431	0.468151	0.493839	0.999745
STM14_1434	5.51644	5.92282	3.17843	3.78193	-0.693967	2.22258	2.74284	0.0976908	0.999745
STM14_1435	1.93821	2.96141	2.38382	2.76372	0.0844481	1.42134	0.0290465	0.864672	0.999745
STM14_1436	3.87642	5.64078	4.50277	5.6729	0.113377	2.28936	0.0695235	0.792032	0.999745
STM14_1437	3.28005	3.38447	5.29738	3.49101	0.352797	1.95155	0.650417	0.419964	0.999745
STM14_1438	132.842	153.711	150.71	133.822	-0.0108373	6.8317	0.000916532	0.975848	0.999745
STM14_1439	39.8078	36.383	35.7573	28.3645	-0.252476	4.99187	0.391066	0.53174	0.999745
STM14_1440	37.4223	41.4597	46.8818	29.9645	-0.0438781	5.10952	0.01145	0.914785	0.999745
STM14_1441	15.2075	16.0762	23.3085	15.855	0.312243	4.16001	0.632739	0.426352	0.999745
STM14_1444	8.4983	9.44831	10.8596	9.30937	0.158959	3.31563	0.164238	0.685284	0.999745
STM14_1445	8.34921	11.7046	9.00554	5.38198	-0.513075	2.95359	1.50147	0.220446	0.999745
STM14_1446	20.873	20.7299	22.5139	13.8186	-0.205441	4.52798	0.184607	0.667443	0.999745
STM14_1447	35.9314	38.4983	26.4869	25.8917	-0.507184	4.65481	1.79719	0.180053	0.999745
STM14_1448	16.102	23.9733	17.7462	19.0551	-0.121443	4.02206	0.0956412	0.757124	0.999745
STM14_1449	107.943	96.5984	107.537	127.858	0.203645	6.59359	0.299209	0.584379	0.999745
STM14_1453	3.28005	5.64078	4.2379	4.36377	-0.0533421	2.07117	0.0141494	0.905314	0.999745
STM14_1454	40.2551	36.101	38.1411	42.1831	0.0746529	5.06814	0.037276	0.846904	0.999745
STM14_1456	10.1383	7.33302	7.6812	5.96382	-0.374224	2.95227	0.92658	0.335753	0.999745
STM14_1458	18.1893	21.576	14.3029	16.0005	-0.387767	4.14273	0.995371	0.318433	0.999745
STM14_1459	12.3747	11.9867	5.29738	6.10927	-1.08035	3.36614	7.16067	0.00745192	0.213408
STM14_1460	3.42914	3.94855	2.64869	3.34556	-0.269992	1.86777	0.377463	0.538964	0.999745
STM14_1461	19.0839	16.7813	14.0381	12.0731	-0.463489	3.95428	1.41195	0.234733	0.999745
STM14_1462	3.13095	3.38447	2.64869	2.18188	-0.45564	1.73039	0.92688	0.335675	0.999745
STM14_1463	5.81463	6.06384	4.50277	3.49101	-0.597902	2.35256	2.1049	0.146828	0.999745
STM14_1464	9.84014	7.75607	7.41633	6.54565	-0.341765	3.02569	0.808437	0.368583	0.999745
STM14_1465	105.111	117.046	117.602	101.53	-0.0208848	6.81211	0.0038668	0.950417	0.999745
STM14_1466	6.411	5.0767	4.76764	5.6729	-0.119211	2.46741	0.0895366	0.764767	0.999745
STM14_1467	20.1276	21.999	17.4813	20.6552	-0.138573	4.24196	0.127788	0.720737	0.999745
STM14_1470	22.2149	26.7937	21.9841	21.6734	-0.167359	4.64065	0.188283	0.664349	0.999745
STM14_1472	7.00737	9.87137	5.56225	4.65469	-0.739114	2.88591	3.1076	0.0779278	0.999745
STM14_1475	9.09467	9.44831	6.35685	6.54565	-0.519586	3.12214	1.86202	0.172392	0.999745
STM14_1478	5.96372	8.46117	5.82712	4.36377	-0.52715	2.55646	1.57317	0.209747	0.999745
STM14_1480	74.8447	85.7399	77.6066	43.9286	-0.406451	5.86076	0.920516	0.33734	0.999745
STM14_1481	2.53458	3.38447	1.32434	2.03642	-0.755843	1.31672	1.99941	0.15736	0.999745
STM14_1482	4.92007	6.34588	2.64869	2.90918	-1.00441	2.12419	5.01785	0.0250872	0.531806
STM14_1483	60.2336	64.5869	69.1308	69.2384	0.148583	6.06702	0.179678	0.671651	0.999745
STM14_1484	18.0403	23.2682	20.9246	12.5095	-0.317378	3.98716	0.462635	0.496395	0.999745
STM14_1485	13.1202	13.3969	11.6542	6.69111	-0.560864	3.19785	1.87648	0.170735	0.999745
STM14_1486	80.3611	84.1887	143.824	92.6573	0.5206	6.18008	2.02328	0.154904	0.999745
STM14_1490	1.19274	0.987137	3.17843	2.03642	1.19823	1.48924	3.88883	0.0486082	0.85302
STM14_1492	24.7494	23.8323	37.6114	34.7647	0.57349	5.08681	2.14299	0.143222	0.999745
STM14_1493	34.2914	35.6779	50.8548	60.22	0.667987	5.64618	2.60034	0.106841	0.999745
STM14_1494	5.51644	5.21772	6.35685	7.12749	0.33541	2.83473	0.549272	0.458615	0.999745
STM14_1495	26.5386	19.1787	16.4219	24.728	-0.143747	4.88144	0.0917475	0.761967	0.999745
STM14_1497	4.92007	4.79466	6.09198	1.16367	-0.516063	1.74222	0.761142	0.382971	0.999745
STM14_1499	8.79649	9.30729	13.7732	7.70932	0.218098	2.91728	0.281146	0.595951	0.999745
STM14_1501	233.927	220.414	364.989	161.023	0.209811	7.56097	0.249956	0.617106	0.999745
STM14_1502	2.2364	4.79466	5.29738	5.38198	0.595975	2.14669	1.59936	0.205994	0.999745
STM14_1503	1.49093	2.82039	4.50277	4.21831	0.997099	1.50099	4.21905	0.0399726	0.752387
STM14_1504	152.671	156.814	159.716	159.859	0.0462787	6.84084	0.00801502	0.928663	0.999745
STM14_1505	441.613	394.432	541.922	574.563	0.417359	8.65812	1.03343	0.309354	0.999745
STM14_1506	84.2375	61.9076	86.3473	40.7285	-0.205152	5.68137	0.149156	0.699343	0.999745
STM14_1507	86.1758	80.9452	83.9634	89.7482	0.0564173	6.07697	0.0275099	0.868266	0.999745
STM14_1508	69.0301	66.8433	51.6494	81.0206	-0.0301881	5.82319	0.00648746	0.935804	0.999745
STM14_1509	116.74	183.607	172.43	158.114	0.137809	8.40242	0.111773	0.738135	0.999745
STM14_1511	24.7494	28.627	26.222	22.5461	-0.133704	4.65467	0.109639	0.740555	0.999745
STM14_1512	62.9172	51.7542	61.4496	81.0206	0.315257	5.92791	0.599598	0.438732	0.999745
STM14_1513	73.9501	68.2534	66.2172	108.221	0.297044	6.77928	0.416116	0.518882	0.999745
STM14_1514	52.4807	41.3187	36.8168	70.5476	0.198705	5.96988	0.144508	0.70384	0.999745
STM14_1515	31.1604	34.8318	51.6494	38.6921	0.45123	7.84679	0.559157	0.4546	0.999745
STM14_1516	9.09467	6.90996	10.3299	8.29116	0.21207	5.6731	0.140834	0.707453	0.999745
STM14_1517	5.36735	5.92282	6.62172	4.36377	-0.0608333	4.42614	0.0120355	0.912642	0.999745
STM14_1518	9.54195	8.88423	9.80015	6.25473	-0.215107	5.10384	0.163416	0.686031	0.999745
STM14_1519	4.3237	4.51262	2.11895	3.49101	-0.611497	4.10053	1.17784	0.277796	0.999745
STM14_1520	32.3532	39.3444	41.8493	27.3463	-0.057402	4.95005	0.018302	0.892387	0.999745
STM14_1521	46.6661	58.3821	45.2926	38.6921	-0.32509	5.18766	0.70164	0.402233	0.999745
STM14_1523	14.3129	16.0762	15.0975	10.473	-0.265988	3.62441	0.488146	0.484755	0.999745
STM14_1525	18.7857	22.1401	21.1895	17.746	-0.0776625	4.18356	0.0414254	0.838719	0.999745
STM14_1526	27.284	33.1396	24.3679	16.1459	-0.586282	4.31326	1.914	0.16652	0.999745
STM14_1527	165.642	170.211	100.385	154.623	-0.394818	6.95458	1.2713	0.259523	0.999745
STM14_1528	5.06916	6.20486	3.4433	3.49101	-0.697804	2.03295	2.77072	0.0960031	0.999745
STM14_1529	125.089	174.723	181.435	127.422	0.0413858	6.98923	0.011799	0.913502	0.999745
STM14_1531	60.2336	47.1005	55.6225	52.5107	0.0102798	5.52211	0.000658091	0.979534	0.999745
STM14_1532	270.455	301.077	268.312	268.808	-0.0895933	7.90241	0.0593682	0.807497	0.999745
STM14_1534	5.06916	4.37161	6.09198	5.52744	0.291882	3.05964	0.442277	0.506025	0.999745
STM14_1535	4.77098	3.80753	5.29738	6.69111	0.500398	2.38262	1.33549	0.24783	0.999745
STM14_1537	11.7783	12.6918	11.9191	12.5095	-0.000326473	3.74414	7.4025e-07	0.999314	0.999945
STM14_1539	81.2557	152.301	129.521	158.259	0.301643	6.79813	0.486474	0.485505	0.999745
STM14_1542	69.4773	66.5612	55.0927	60.9473	-0.228307	5.747	0.334012	0.563306	0.999745
STM14_1543	135.675	123.533	111.51	108.076	-0.239424	6.6903	0.383979	0.535482	0.999745
STM14_1544	32.6514	31.7294	28.341	33.3101	-0.0593671	5.01534	0.0235119	0.878133	0.999745
STM14_1546	8.94558	9.02525	10.5948	7.4184	-0.0187446	3.13448	0.00228638	0.961863	0.999745
STM14_1547	6.70919	6.4869	8.74067	6.83657	0.224245	3.14717	0.265499	0.606367	0.999745
STM14_1548	21.4694	23.9733	28.341	20.0733	0.0829919	4.57378	0.0445371	0.832857	0.999745
STM14_1549	44.877	38.4983	37.8763	45.0923	-0.00443314	5.23325	0.000131108	0.990864	0.999745
STM14_1552	56.9535	55.2797	52.9738	61.5291	0.0308267	5.9337	0.00791876	0.929092	0.999745
STM14_1553	147.453	153.993	137.467	124.658	-0.202238	7.09782	0.372911	0.541422	0.999745
STM14_1554	5.96372	7.75607	10.5948	3.78193	0.0171668	2.79828	0.0011896	0.972486	0.999745
STM14_1556	440.272	609.204	591.717	419.504	-0.0538949	8.76143	0.0147607	0.9033	0.999745
STM14_1558	852.365	1214.18	1360.9	871.008	0.110902	9.74446	0.0501532	0.822797	0.999745
STM14_1559	51.7353	71.2149	89.7906	49.3106	0.175115	5.62923	0.113344	0.736369	0.999745
STM14_1560	482.465	501.183	688.129	761.477	0.559495	9.21771	1.73399	0.187902	0.999745
STM14_1561	10.5856	10.7175	11.6542	10.764	0.0696804	3.67939	0.0296208	0.863353	0.999745
STM14_1562	62.1718	60.2153	75.2228	65.8929	0.203987	5.90815	0.34871	0.554844	0.999745
STM14_1563	80.8084	93.4959	95.8825	127.858	0.361434	7.44573	0.769048	0.380512	0.999745
STM14_1564	17.4439	13.2558	16.4219	19.7824	0.242492	4.89069	0.282007	0.595389	0.999745
STM14_1565	2144.7	2320.76	3051.02	3196.02	0.484366	12.1092	0.956657	0.328031	0.999745
STM14_1567	132.245	131.007	181.965	165.387	0.399537	7.41079	1.16928	0.279549	0.999745
STM14_1568	88.114	97.1625	135.083	150.841	0.626305	7.09703	2.87447	0.0899949	0.999745
STM14_1569	22.364	17.2044	21.9841	22.4007	0.166385	4.52883	0.147209	0.701217	0.999745
STM14_1570	26.3895	28.768	30.9897	33.3101	0.222169	5.17578	0.290887	0.589653	0.999745
STM14_1571	42.7897	42.3059	46.0872	48.5833	0.154565	5.78894	0.191042	0.662051	0.999745
STM14_1572	1.93821	1.69223	2.11895	2.32734	0.303638	1.17559	0.337401	0.561333	0.999745
STM14_1573	96.9105	104.354	104.358	115.203	0.126133	7.05289	0.131354	0.717032	0.999745
STM14_1574	111.372	106.47	113.894	116.076	0.0782872	6.74897	0.0498019	0.823408	0.999745
STM14_1575	239.294	237.336	266.723	250.335	0.11728	7.89676	0.105001	0.745909	0.999745
STM14_1576	196.803	208.004	206.068	195.206	-0.0128516	7.6933	0.00132844	0.970925	0.999745
STM14_1577	306.237	339.857	368.168	319.137	0.0889462	8.11012	0.0513151	0.82079	0.999745
STM14_1578	215.29	220.696	183.024	212.37	-0.140557	7.46192	0.124436	0.724273	0.999745
STM14_1579	13.2693	13.2558	7.6812	15.1277	-0.190461	3.91412	0.206644	0.649411	0.999745
STM14_1580	92.1395	83.2015	85.8175	95.2756	0.0475285	6.55302	0.0199901	0.887565	0.999745
STM14_1582	12.5238	17.3454	15.3624	13.0913	-0.0765055	3.84309	0.0345227	0.852599	0.999745
STM14_1583	8.64739	7.75607	11.3894	6.10927	0.0579259	3.09246	0.0193213	0.889449	0.999745
STM14_1584	13.4184	14.525	14.5678	12.0731	-0.0776941	3.80766	0.0429915	0.835741	0.999745
STM14_1585	12.3747	15.6532	14.0381	9.60029	-0.26438	3.6909	0.464992	0.4953	0.999745
STM14_1586	9.09467	7.89709	5.56225	3.78193	-0.887933	2.80114	3.39463	0.0654091	0.978621
STM14_1588	80.0629	112.816	121.31	115.64	0.296446	6.61994	0.590412	0.44226	0.999745
STM14_1589	50.0952	49.2158	52.9738	46.5469	0.00121577	5.73949	1.17949e-05	0.99726	0.999745
STM14_1590	237.952	276.116	351.481	287.572	0.313601	7.95078	0.580226	0.446224	0.999745
STM14_1592	1016.37	1483.95	1582.33	1772.27	0.42404	10.084	0.666485	0.41428	0.999745
STM14_1593	3.87642	3.94855	2.38382	3.05464	-0.491858	1.68557	1.13461	0.286793	0.999745
STM14_1594	201.425	184.877	175.078	177.751	-0.130686	7.09112	0.0921951	0.761405	0.999745
STM14_1595	122.107	108.444	105.153	72.8749	-0.375476	6.26685	1.01078	0.314715	0.999745
STM14_1596	39.9569	41.0367	27.5464	34.4738	-0.381343	4.90217	0.813538	0.367076	0.999745
STM14_1597	55.6117	54.9976	48.2061	50.3288	-0.166168	5.48098	0.187305	0.665169	0.999745
STM14_1598	68.5828	66.9843	46.8818	48.1469	-0.511998	5.55469	1.98623	0.158736	0.999745
STM14_1599	68.1355	67.4073	56.1522	43.2013	-0.451397	5.63353	1.5094	0.219231	0.999745
STM14_1600	531.666	756.57	824.537	931.664	0.44709	9.36625	0.872976	0.350133	0.999745
STM14_1603	19.0839	22.2811	9.53528	15.4186	-0.70965	4.17675	3.04596	0.0809384	0.999745
STM14_1604	70.6701	63.3178	65.9524	64.4383	-0.0394103	6.05157	0.011509	0.914567	0.999745
STM14_1605	14.3129	11.1405	15.3624	9.74575	-0.0358013	3.96507	0.00682617	0.934153	0.999745
STM14_1606	75.5902	76.4326	87.9365	91.0573	0.235869	6.32177	0.499837	0.479572	0.999745
STM14_1607	48.9025	51.0491	56.1522	56.8744	0.177406	5.5469	0.234832	0.627964	0.999745
STM14_1608	522.571	534.605	515.7	414.412	-0.184943	8.66614	0.171516	0.678768	0.999745
STM14_1609	62.1718	64.4459	77.6066	72.0022	0.239936	5.95022	0.438791	0.507706	0.999745
STM14_1610	279.549	298.82	372.935	364.375	0.350215	8.21823	0.736932	0.390646	0.999745
STM14_1611	33.0986	33.9857	36.8168	57.0199	0.486614	5.61687	0.778439	0.377619	0.999745
STM14_1612	84.5357	96.8804	269.107	315.209	1.68756	7.1019	22.4534	2.15306e-06	0.000271634
STM14_1614	39.2115	32.4345	53.2386	43.9286	0.437224	5.19524	1.27249	0.2593	0.999745
STM14_1615	14.462	14.384	16.6867	16.5823	0.205309	3.58215	0.318507	0.572506	0.999745
STM14_1616	138.806	113.803	100.65	73.7477	-0.536997	6.67318	2.4262	0.119322	0.999745
STM14_1617	4.02551	2.39733	3.70816	5.09106	0.486238	1.82713	1.17648	0.278073	0.999745
STM14_1618	199.785	200.671	202.36	181.387	-0.0619199	7.21156	0.0330822	0.855673	0.999745
STM14_1619	5946.87	5867.96	6198.46	6432.78	0.0963986	12.2206	0.0445043	0.832918	0.999745
STM14_1620	4462.35	4550.56	4558.13	4692.65	0.0375836	12.0433	0.00607072	0.937896	0.999745
STM14_1621	1934.03	2022.08	1993.93	1986.39	0.00879929	10.9433	0.00032405	0.985638	0.999745
STM14_1622	2344.34	2288.61	2071.8	2071.34	-0.161203	11.0398	0.11237	0.737462	0.999745
STM14_1624	166.239	152.865	179.051	207.134	0.275671	7.62347	0.469774	0.493091	0.999745
STM14_1625	635.733	726.674	765.736	680.602	0.0861663	9.40668	0.0373635	0.846727	0.999745
STM14_1626	959.264	1280.18	1140.26	886.427	-0.14413	9.73093	0.103628	0.747519	0.999745
STM14_1627	47.1134	47.2415	42.9088	43.2013	-0.131777	5.45475	0.102579	0.748756	0.999745
STM14_1628	38.3169	38.6393	42.1142	40.0012	0.0928443	5.35381	0.05523	0.8142	0.999745
STM14_1629	33.9932	36.5241	34.6978	34.6192	-0.0248638	5.19254	0.00379256	0.950894	0.999745
STM14_1630	41.5969	41.3187	39.2006	44.5104	0.0155987	5.44491	0.00165899	0.967511	0.999745
STM14_1632	51.5862	51.4721	47.1467	49.8924	-0.0859939	5.6226	0.05682	0.811595	0.999745
STM14_1633	80.0629	101.252	91.3798	80.2933	-0.0801399	6.50971	0.0567862	0.811649	0.999745
STM14_1634	5.36735	3.24345	4.2379	3.2001	-0.226478	2.22276	0.150063	0.698475	0.999745
STM14_1635	86.0267	82.4964	97.4718	105.749	0.270607	6.53522	0.555585	0.456044	0.999745
STM14_1637	116.143	110.982	143.294	141.968	0.328712	6.75731	1.01176	0.314482	0.999745
STM14_1639	1477.06	1582.38	1825.74	1856.06	0.267139	10.565	0.294702	0.587223	0.999745
STM14_1640	15.0584	19.0376	13.2434	12.2185	-0.424747	3.9373	1.17327	0.278731	0.999745
STM14_1642	6.85828	5.64078	4.50277	6.54565	-0.143104	2.73769	0.129864	0.718573	0.999745
STM14_1643	7.45465	6.20486	6.35685	6.69111	-0.0614984	3.36311	0.0201452	0.887132	0.999745
STM14_1644	1.93821	1.69223	0.794607	2.32734	-0.0860899	1.22397	0.023002	0.879452	0.999745
STM14_1646	4.62188	5.64078	3.70816	5.23652	-0.165144	2.15936	0.157995	0.691009	0.999745
STM14_1647	18.0403	16.2172	15.3624	12.5095	-0.304852	3.85519	0.575538	0.448066	0.999745
STM14_1648	2.83277	3.10243	3.4433	3.2001	0.151918	2.03135	0.111544	0.738393	0.999745
STM14_1649	31.6077	37.0881	49.0007	50.6197	0.536163	5.30257	1.94531	0.163093	0.999745
STM14_1650	14.3129	13.9609	15.3624	14.6914	0.0861254	3.74067	0.054792	0.814925	0.999745
STM14_1654	6.70919	5.21772	6.35685	3.49101	-0.326994	2.34897	0.567728	0.451163	0.999745
STM14_1655	5.51644	4.51262	3.70816	3.34556	-0.515501	2.09581	1.41077	0.234929	0.999745
STM14_1657	71.2665	90.2525	86.877	84.5116	0.0851482	6.23794	0.0623312	0.802849	0.999745
STM14_1659	433.861	445.763	469.083	481.614	0.112123	8.6975	0.0770623	0.781319	0.999745
STM14_1660	42.3424	47.1005	53.7684	48.1469	0.186818	5.40742	0.240961	0.623513	0.999745
STM14_1661	413.286	483.697	513.581	478.123	0.144766	8.74295	0.0805275	0.776584	0.999745
STM14_1662	22.513	22.5631	23.8382	21.3825	0.00266934	4.66617	3.25229e-05	0.99545	0.999745
STM14_1663	19.3821	24.6784	31.2545	17.746	0.143046	4.41705	0.0994101	0.752539	0.999745
STM14_1664	66.4955	90.1115	96.6771	67.4929	0.0650385	6.17341	0.0307523	0.860794	0.999745
STM14_1665	30.7132	41.4597	41.0547	29.5282	-0.0373354	4.92629	0.00831363	0.92735	0.999745
STM14_1666	73.9501	108.585	101.18	72.584	-0.0737257	6.27191	0.0402841	0.840926	0.999745
STM14_1667	73.9501	103.085	79.7255	64.5838	-0.297022	6.12105	0.695981	0.404137	0.999745
STM14_1668	26.3895	38.9214	25.1625	24.5826	-0.393452	4.57565	0.960852	0.326972	0.999745
STM14_1669	142.533	189.671	164.484	115.349	-0.249221	7.11131	0.461697	0.496832	0.999745
STM14_1670	76.3356	66.2792	122.634	79.1297	0.497988	5.93317	1.61688	0.203527	0.999745
STM14_1671	18408.4	26724.6	19815.6	17811.6	-0.262407	13.9744	0.28475	0.593604	0.999745
STM14_1672	678.522	777.723	866.386	1078.58	0.417581	9.79032	0.916833	0.338308	0.999745
STM14_1673	16.6984	11.9867	13.5083	16.8732	0.0921946	3.8452	0.0572966	0.810821	0.999745
STM14_1674	9.84014	7.47403	7.94607	9.16391	-0.00684255	3.0617	0.000300004	0.986181	0.999745
STM14_1675	40.7024	30.3192	30.1951	29.9645	-0.239145	4.77219	0.343757	0.557668	0.999745
STM14_1676	13.5675	10.9995	9.80015	10.6185	-0.26187	3.49079	0.399927	0.527127	0.999745
STM14_1677	52.1826	57.1129	76.812	73.6022	0.460153	5.81712	1.41988	0.233422	0.999745
STM14_1678	10.7347	10.8585	14.8327	14.5459	0.442679	3.36097	1.25024	0.263507	0.999745
STM14_1679	15.2075	17.2044	24.6328	19.9279	0.455155	3.88922	0.831949	0.36171	0.999745
STM14_1680	514.073	445.763	382.471	347.21	-0.395618	8.45908	0.82896	0.362573	0.999745
STM14_1681	93.034	76.7146	62.2442	63.8565	-0.428295	6.02541	1.50986	0.219161	0.999745
STM14_1682	46.6661	41.8828	35.7573	29.9645	-0.432863	5.09639	1.22196	0.268976	0.999745
STM14_1683	298.931	330.691	269.372	227.498	-0.341963	8.10984	0.684529	0.408032	0.999745
STM14_1684	44.2806	49.0748	41.8493	51.6379	0.00480929	5.56038	0.000168085	0.989656	0.999745
STM14_1685	2.38549	2.39733	2.38382	1.16367	-0.519488	1.30715	0.819247	0.3654	0.999745
STM14_1686	27.5822	27.9219	24.3679	23.4189	-0.216813	4.7374	0.31792	0.572861	0.999745
STM14_1687	38.466	37.3702	37.6114	29.8191	-0.17353	5.43252	0.207025	0.649109	0.999745
STM14_1688	8.4983	6.06384	5.03251	5.6729	-0.430096	2.43559	1.11682	0.290605	0.999745
STM14_1689	22.9603	19.1787	20.9246	21.6734	0.0168959	4.23095	0.00185596	0.965637	0.999745
STM14_1690	18.7857	21.0119	16.4219	19.2006	-0.154688	4.09467	0.1679	0.681985	0.999745
STM14_1691	8.4983	5.35874	5.56225	4.9456	-0.404452	2.42938	0.77854	0.377588	0.999745
STM14_1692	7.75284	5.7818	5.56225	2.61826	-0.783828	2.187	2.57838	0.108332	0.999745
STM14_1693	40.4042	34.6908	38.1411	29.9645	-0.144858	4.89008	0.139723	0.708556	0.999745
STM14_1694	53.8226	46.3954	39.9952	52.0743	-0.118793	5.31987	0.0949657	0.757957	0.999745
STM14_1695	26.3895	24.6784	22.249	25.0189	-0.108317	4.4336	0.0824165	0.774049	0.999745
STM14_1696	61.1281	59.3692	64.0983	58.329	0.0217996	5.79087	0.0039616	0.949813	0.999745
STM14_1697	13.1202	11.8456	11.6542	12.5095	-0.0431732	3.57671	0.0130852	0.908928	0.999745
STM14_1698	7.75284	5.7818	7.15146	9.74575	0.341245	3.01529	0.764984	0.381773	0.999745
STM14_1699	8.20012	7.192	7.15146	7.27295	-0.09129	3.04389	0.0591157	0.807899	0.999745
STM14_1700	6.411	5.64078	6.09198	4.50923	-0.212669	2.83719	0.28415	0.593994	0.999745
STM14_1701	4.77098	3.38447	5.56225	4.9456	0.355888	2.63927	0.719005	0.396471	0.999745
STM14_1702	11.6293	9.87137	9.00554	9.30937	-0.228149	3.06217	0.358122	0.549551	0.999745
STM14_1703	16.5493	11.8456	10.5948	11.9276	-0.326782	3.46763	0.723759	0.394914	0.999745
STM14_1704	17.2948	13.2558	16.4219	12.9458	-0.0652506	3.63971	0.0273222	0.868712	0.999745
STM14_1705	51.288	46.8185	57.4766	48.1469	0.104414	5.44085	0.0780379	0.779974	0.999745
STM14_1706	22.364	14.525	21.1895	16.2914	0.0160165	4.05474	0.0016294	0.967801	0.999745
STM14_1707	20.1276	16.4993	21.4544	18.0369	0.103526	4.09175	0.0756827	0.783236	0.999745
STM14_1708	67.5391	56.2668	63.3037	62.2564	0.0202454	5.75678	0.00330358	0.954165	0.999745
STM14_1709	12.822	6.76894	9.27041	7.4184	-0.241378	3.1485	0.331769	0.564619	0.999745
STM14_1710	29.5204	23.6913	21.7192	28.3645	-0.0809595	4.7767	0.0429458	0.835827	0.999745
STM14_1711	31.1604	28.4859	27.2815	25.6008	-0.174774	4.98615	0.197906	0.656417	0.999745
STM14_1712	2.38549	3.80753	2.38382	2.4728	-0.347788	1.88003	0.535045	0.464494	0.999745
STM14_1713	1.93821	2.67937	2.11895	3.78193	0.412336	1.97038	0.734775	0.39134	0.999745
STM14_1714	24.004	25.6656	22.5139	24.0007	-0.0930816	4.80536	0.058872	0.808288	0.999745
STM14_1715	36.9751	26.6527	24.3679	23.4189	-0.413274	4.59577	1.11666	0.290639	0.999745
STM14_1716	3.13095	3.24345	3.17843	2.90918	-0.0775482	1.78173	0.0295539	0.863506	0.999745
STM14_1717	11.0329	9.73035	6.62172	5.52744	-0.785909	3.09203	4.02838	0.044741	0.806374
STM14_1718	4.1746	5.92282	2.38382	4.36377	-0.519961	2.30187	1.35934	0.243652	0.999745
STM14_1720	6.11281	5.49976	10.3299	3.63647	0.221246	2.73827	0.172474	0.677922	0.999745
STM14_1722	86.4739	82.0734	116.013	114.767	0.453237	6.61277	1.46284	0.226478	0.999745
STM14_1723	94.525	92.0857	98.0015	108.367	0.145984	6.5063	0.198511	0.655925	0.999745
STM14_1724	336.801	355.087	360.222	378.775	0.0950869	8.56737	0.0509036	0.821498	0.999745
STM14_1725	16.6984	20.3068	23.8382	20.6552	0.260899	5.88041	0.502999	0.478185	0.999745
STM14_1726	11.6293	9.58933	12.4488	7.27295	-0.132707	3.43397	0.105687	0.745108	0.999745
STM14_1727	109.285	107.034	107.007	123.058	0.0894189	6.89425	0.0403001	0.840895	0.999745
STM14_1728	119.573	117.187	109.921	85.6753	-0.277316	6.45988	0.621139	0.430624	0.999745
STM14_1729	3238.15	3157.57	3002.29	3341.92	-0.0116531	11.3491	0.000591531	0.980596	0.999745
STM14_1730	72.9065	80.0991	65.1577	81.0206	-0.0635288	6.51272	0.0364851	0.848517	0.999745
STM14_1731	279.251	301.5	310.161	309.973	0.0946432	8.27998	0.0597795	0.806845	0.999745
STM14_1732	92.8849	88.4192	80.2553	82.1843	-0.158227	6.51559	0.209261	0.647347	0.999745
STM14_1733	200.679	216.465	219.047	188.951	-0.0325038	7.52038	0.00824426	0.927653	0.999745
STM14_1734	121.213	134.11	171.635	188.224	0.495404	7.20886	2.12577	0.14484	0.999745
STM14_1735	71.8628	69.9457	62.7739	53.5289	-0.287976	5.83807	0.693017	0.40514	0.999745
STM14_1736	6.26191	7.47403	5.56225	4.50923	-0.464688	2.62524	1.13528	0.286653	0.999745
STM14_1737	130.009	113.803	114.158	118.258	-0.0687655	6.6854	0.0390245	0.8434	0.999745
STM14_1738	228.112	302.769	293.475	300.227	0.161341	7.80426	0.148946	0.699544	0.999745
STM14_1739	22.0658	20.3068	18.5408	14.4004	-0.370831	4.579	0.84175	0.358897	0.999745
STM14_1740	17.4439	21.1529	24.3679	23.8553	0.320009	4.56221	0.690365	0.40604	0.999745
STM14_1741	7.45465	10.4354	10.065	8.72754	0.0601989	3.12328	0.0251059	0.874103	0.999745
STM14_1742	276.866	316.589	404.19	424.74	0.482138	8.18992	1.54655	0.213646	0.999745
STM14_1743	436.246	547.861	511.462	470.705	-0.00295062	8.98318	5.03894e-05	0.994336	0.999745
STM14_1744	59.7863	60.4974	74.1633	69.5294	0.255756	5.97379	0.570871	0.449913	0.999745
STM14_1745	31.0113	32.4345	32.8437	28.6554	-0.0475795	4.94825	0.0149839	0.902575	0.999745
STM14_1746	131.351	124.097	104.888	149.677	-0.00286391	7.03565	7.02486e-05	0.993313	0.999745
STM14_1747	660.482	647.562	624.296	700.821	0.0187937	9.38331	0.00190329	0.965202	0.999745
STM14_1748	142.086	139.609	87.9365	146.623	-0.261159	7.06997	0.535674	0.464231	0.999745
STM14_1749	272.84	256.373	322.61	416.158	0.481596	8.10583	1.30547	0.253216	0.999745
STM14_1750	296.397	313.345	335.324	440.304	0.347429	8.60204	0.556355	0.455733	0.999745
STM14_1751	4.02551	3.52549	7.41633	2.90918	0.392796	2.07813	0.558097	0.455028	0.999745
STM14_1752	20.1276	21.2939	20.9246	26.4735	0.199047	4.72756	0.221861	0.637626	0.999745
STM14_1753	24.004	24.8194	22.249	23.128	-0.104735	4.8551	0.0611715	0.804654	0.999745
STM14_1754	20.1276	19.7427	16.9516	19.7824	-0.114359	4.52824	0.0659732	0.797293	0.999745
STM14_1755	16.2511	14.666	18.276	24.4371	0.469866	4.82173	0.731028	0.39255	0.999745
STM14_1756	57.9972	55.1386	49.2656	68.3657	0.0582198	6.56867	0.0138131	0.906441	0.999745
STM14_1757	25.644	21.435	17.4813	22.8371	-0.218669	4.92329	0.19034	0.662634	0.999745
STM14_1758	63.6627	62.7537	63.5685	64.2928	0.016503	6.291	0.00176644	0.966476	0.999745
STM14_1759	147.751	139.609	130.58	135.277	-0.111994	7.16175	0.0960967	0.756565	0.999745
STM14_1760	61.7245	57.3949	57.2117	56.1471	-0.0716261	6.12407	0.0323179	0.857332	0.999745
STM14_1761	19.5312	15.6532	13.7732	18.0369	-0.135954	4.3113	0.113272	0.736449	0.999745
STM14_1762	150.137	148.353	156.273	159.423	0.0809479	7.2933	0.0572682	0.810867	0.999745
STM14_1763	265.535	246.502	258.777	237.825	-0.0443626	7.73926	0.014395	0.9045	0.999745
STM14_1765	9.39286	9.73035	14.3029	9.45483	0.290716	3.16561	0.5913	0.441917	0.999745
STM14_1766	9.24377	10.5765	11.3894	8.43662	-0.0185861	3.13974	0.00244626	0.960553	0.999745
STM14_1768	485	520.08	675.151	595.8	0.338478	8.91337	0.670881	0.412745	0.999745
STM14_1769	157.74	144.686	156.802	171.205	0.117573	7.33319	0.119555	0.729517	0.999745
STM14_1770	979.094	868.821	1057.36	1106.94	0.228019	9.97179	0.25713	0.612099	0.999745
STM14_1771	24.004	20.4478	23.5733	20.9461	-0.000336598	4.58213	6.84956e-07	0.99934	0.999945
STM14_1772	384.064	384.137	408.958	392.739	0.0615183	8.78785	0.0215887	0.883187	0.999745
STM14_1773	18.6366	18.6146	20.9246	17.746	0.0487239	4.18646	0.0164087	0.898073	0.999745
STM14_1774	14.6111	16.0762	13.7732	18.7642	0.0924474	4.11238	0.043331	0.835103	0.999745
STM14_1775	5.06916	6.20486	10.8596	10.1821	0.892744	2.78902	5.2664	0.0217409	0.485512
STM14_1777	17.8912	16.0762	19.3354	17.1642	0.100413	3.96142	0.0601716	0.806225	0.999745
STM14_1779	187.559	172.467	181.17	196.37	0.0688613	7.54341	0.0394242	0.842611	0.999745
STM14_1780	19.233	19.6017	19.6003	23.5643	0.157501	4.17651	0.173111	0.677362	0.999745
STM14_1781	17.1457	17.3454	16.6867	16.0005	-0.0783535	4.28288	0.0253871	0.873406	0.999745
STM14_1783	2.53458	2.82039	4.2379	2.61826	0.296365	1.80858	0.404312	0.524871	0.999745
STM14_1785	271.797	264.553	310.956	412.085	0.431348	8.16495	1.2491	0.263724	0.999745
STM14_1787	608.896	622.601	627.21	664.602	0.0690234	9.29687	0.0264392	0.870832	0.999745
STM14_1788	411.199	403.316	362.341	399.285	-0.0967071	8.63248	0.0593156	0.807581	0.999745
STM14_1789	55.6117	58.1	63.5685	74.9113	0.285787	5.90671	0.626708	0.428565	0.999745
STM14_1790	140.297	121.136	110.185	102.403	-0.298677	6.71511	0.578078	0.447067	0.999745
STM14_1791	160.275	137.635	113.364	143.713	-0.211414	6.99995	0.323578	0.569466	0.999745
STM14_1792	66.9428	53.3054	48.471	59.3472	-0.154862	5.7157	0.169218	0.680808	0.999745
STM14_1793	67.39	67.5484	70.1903	50.7652	-0.160555	5.81741	0.151137	0.697451	0.999745
STM14_1795	12.6729	12.4097	12.9786	11.3458	-0.0507624	3.78337	0.0179172	0.893517	0.999745
STM14_1796	7.45465	6.4869	5.56225	7.4184	-0.0857611	2.52811	0.0331519	0.855523	0.999745
STM14_1797	230.051	219.567	214.279	247.135	0.0375958	7.40215	0.00595176	0.938506	0.999745
STM14_1798	27.7313	22.7041	23.3085	19.4915	-0.241103	4.47991	0.382398	0.536323	0.999745
STM14_1799	319.954	299.243	251.096	239.862	-0.334824	7.90161	0.352067	0.552945	0.999745
STM14_1800	600.547	631.767	497.689	433.322	-0.404552	8.99057	0.406224	0.523892	0.999745
STM14_1801	10.5856	8.32015	13.2434	12.6549	0.452116	3.59066	1.40434	0.235998	0.999745
STM14_1802	24.1531	29.191	65.1577	33.8919	0.885978	5.30455	4.09331	0.0430533	0.788129
STM14_1803	8.34921	5.92282	15.0975	8.72754	0.715279	3.3531	2.92143	0.0874103	0.999745
STM14_1804	6.411	5.0767	21.9841	7.56386	1.33398	3.6669	7.33927	0.00674641	0.200588
STM14_1805	4.1746	5.21772	18.0111	7.27295	1.39295	3.26028	8.7947	0.00302107	0.106033
STM14_1806	163.108	157.519	136.672	129.895	-0.26666	7.04885	0.656219	0.417898	0.999745
STM14_1807	80.3611	85.4578	67.2767	70.4021	-0.267803	6.05889	0.568201	0.450975	0.999745
STM14_1808	47.5607	44.5622	41.8493	37.5284	-0.216133	5.25488	0.280838	0.596153	0.999745
STM14_1809	193.97	212.234	177.462	185.169	-0.163563	7.42016	0.17793	0.673158	0.999745
STM14_1811	331.732	363.83	335.059	301.391	-0.128237	8.14488	0.058728	0.808518	0.999745
STM14_1812	116.889	109.995	129.786	138.041	0.239612	6.73017	0.399443	0.527377	0.999745
STM14_1813	53.3753	51.0491	60.3901	50.0379	0.0788485	5.63949	0.0369283	0.847611	0.999745
STM14_1814	209.028	239.874	288.707	274.917	0.328161	7.89876	0.806375	0.369194	0.999745
STM14_1815	186.963	182.62	234.409	223.134	0.30783	7.57416	0.762583	0.382521	0.999745
STM14_1817	10.1383	9.58933	6.88659	7.12749	-0.489249	2.769	1.61554	0.203715	0.999745
STM14_1818	8.20012	7.05098	7.41633	6.54565	-0.136131	2.90272	0.123742	0.725011	0.999745
STM14_1819	5.06916	4.65364	3.97303	4.21831	-0.238834	2.63584	0.336439	0.561892	0.999745
STM14_1822	23.4076	21.717	24.6328	24.2916	0.116334	4.81878	0.0938826	0.759298	0.999745
STM14_1823	25.4949	22.9862	14.8327	16.8732	-0.609431	4.86493	1.31802	0.250948	0.999745
STM14_1824	115.696	106.893	116.807	136.586	0.187981	6.82314	0.314612	0.574864	0.999745
STM14_1825	419.25	390.906	412.666	482.342	0.143869	8.53001	0.112202	0.737651	0.999745
STM14_1826	118.082	95.0472	104.888	118.694	0.0699479	6.80658	0.0387981	0.843849	0.999745
STM14_1829	42.6406	63.3178	45.0277	31.4191	-0.475922	5.07823	1.33861	0.24728	0.999745
STM14_1830	28.6259	45.4083	55.0927	44.5104	0.425479	5.03561	0.917456	0.338144	0.999745
STM14_1832	67.5391	94.9061	97.4718	97.1666	0.260618	6.06284	0.39904	0.527586	0.999745
STM14_1834	55.9099	48.3697	47.1467	41.4558	-0.236167	5.41885	0.28436	0.593858	0.999745
STM14_1835	35.7823	38.9214	40.2601	36.8011	0.0433055	5.0471	0.0127205	0.910201	0.999745
STM14_1836	7.60374	7.75607	6.09198	4.9456	-0.491484	3.4743	1.27126	0.259531	0.999745
STM14_1837	10.7347	16.2172	0	0	-9.39006	4.3399	80.667	2.6714e-19	3.11752e-16
STM14_1838	11.182	13.2558	21.7192	20.6552	0.791111	4.48088	4.10134	0.0428492	0.788129
STM14_1839	56.6553	60.2153	64.628	61.6746	0.111335	5.8671	0.10281	0.748484	0.999745
STM14_1840	20.873	20.0248	23.8382	27.3463	0.325527	5.05263	0.462087	0.49665	0.999745
STM14_1841	14.0147	12.1277	14.8327	15.5641	0.219593	3.89168	0.333073	0.563855	0.999745
STM14_1842	73.6519	30.3192	43.4385	126.84	0.715721	5.768	1.90765	0.167224	0.999745
STM14_1843	21.1712	16.4993	17.7462	35.492	0.507889	4.50919	1.0446	0.306755	0.999745
STM14_1844	16.9966	17.4864	14.5678	16.1459	-0.162897	4.00151	0.183904	0.668039	0.999745
STM14_1845	18.1893	21.435	19.3354	27.9281	0.257745	5.01469	0.18414	0.667839	0.999745
STM14_1846	7.30556	9.30729	11.3894	8.58208	0.248947	3.43585	0.373231	0.541248	0.999745
STM14_1848	7.00737	7.192	11.1245	8.58208	0.462572	3.50068	0.822982	0.36431	0.999745
STM14_1849	2.98186	3.10243	4.2379	3.92739	0.413013	2.09155	0.907531	0.34077	0.999745
STM14_1850	10.5856	13.1148	17.7462	14.4004	0.431225	4.04547	1.15341	0.282837	0.999745
STM14_1851	27.8804	31.1653	52.9738	32.8737	0.533755	5.23701	1.65632	0.198101	0.999745
STM14_1852	8.05102	9.30729	13.2434	10.9094	0.464946	3.38738	1.50087	0.220538	0.999745
STM14_1853	8.79649	10.1534	12.7137	8.72754	0.157569	3.35086	0.158788	0.690275	0.999745
STM14_1854	28.1786	28.2039	48.471	30.11	0.472278	5.01389	1.31889	0.250791	0.999745
STM14_1855	16.6984	20.4478	28.6058	17.746	0.30925	4.41629	0.49931	0.479803	0.999745
STM14_1856	22.0658	17.0634	34.6978	25.0189	0.604599	5.28919	1.92952	0.164811	0.999745
STM14_1857	16.5493	17.3454	29.6653	24.8735	0.682503	5.05473	2.37683	0.123147	0.999745
STM14_1859	50.0952	49.9209	63.0388	80.1479	0.519896	6.0312	2.17022	0.140706	0.999745
STM14_1860	165.791	155.545	156.008	172.66	0.0330068	7.17197	0.00880349	0.925247	0.999745
STM14_1861	10.4365	8.88423	7.41633	9.01845	-0.218199	3.19056	0.344316	0.557349	0.999745
STM14_1862	6.56009	3.66651	3.17843	3.05464	-0.711374	2.18031	2.40071	0.12128	0.999745
STM14_1863	11.9274	9.30729	11.6542	8.1457	-0.116321	3.57396	0.0708515	0.790101	0.999745
STM14_1864	2.2364	3.10243	2.38382	1.89097	-0.35381	1.71983	0.504702	0.477441	0.999745
STM14_1865	2.38549	2.11529	5.03251	2.18188	0.612476	2.02959	1.14679	0.284222	0.999745
STM14_1866	12.2256	15.2301	16.6867	19.7824	0.413885	3.99499	1.14252	0.285121	0.999745
STM14_1868	31.6077	34.2677	32.5789	28.8009	-0.103995	4.98026	0.0608579	0.805145	0.999745
STM14_1869	44.5788	45.6903	49.7954	57.4563	0.250311	5.5058	0.460742	0.497277	0.999745
STM14_1870	27.1349	29.191	29.9302	37.6739	0.266967	4.92772	0.467431	0.494171	0.999745
STM14_1871	11.7783	12.9738	11.9191	14.9823	0.129743	3.65017	0.117704	0.731538	0.999745
STM14_1873	8.20012	8.60219	10.8596	11.0549	0.383159	3.23747	0.999606	0.317406	0.999745
STM14_1874	34.5896	32.5755	32.314	37.5284	0.0587805	5.11307	0.0215535	0.883281	0.999745
STM14_1876	16.8475	17.4864	13.7732	12.2185	-0.406857	3.71567	1.21013	0.271306	0.999745
STM14_1877	107.943	97.8675	99.061	90.7664	-0.117261	6.54308	0.117868	0.731358	0.999745
STM14_1878	25.1967	25.1015	31.2545	26.1826	0.187578	4.71737	0.24196	0.622794	0.999745
STM14_1879	26.2404	22.9862	24.1031	25.6008	0.0156275	4.46448	0.0017095	0.96702	0.999745
STM14_1880	29.3713	28.909	34.433	34.6192	0.244646	4.81756	0.427714	0.513113	0.999745
STM14_1881	104.067	133.687	152.564	110.694	0.145014	6.88353	0.181454	0.670127	0.999745
STM14_1882	53.9717	61.3435	78.6661	41.0194	0.0472255	5.9895	0.0149707	0.902618	0.999745
STM14_1883	48.3061	52.3182	66.4821	38.2557	0.0514278	5.77112	0.0180262	0.893196	0.999745
STM14_1884	16.6984	17.4864	20.6598	22.8371	0.349687	4.34611	0.780577	0.376965	0.999745
STM14_1885	132.693	102.662	100.65	286.554	0.718869	7.36775	0.793291	0.373107	0.999745
STM14_1886	594.434	733.866	695.811	506.052	-0.144491	8.83524	0.0796543	0.777766	0.999745
STM14_1887	38.6151	43.7161	57.4766	32.2919	0.118912	5.04367	0.0719571	0.788508	0.999745
STM14_1888	414.18	588.615	403.925	337.028	-0.436813	8.42525	1.03501	0.308985	0.999745
STM14_1889	306.237	320.537	301.421	341.392	0.0366772	8.34301	0.00904792	0.924219	0.999745
STM14_1891	348.132	534.605	371.611	316.082	-0.360478	8.53555	0.753757	0.385289	0.999745
STM14_1892	42.1933	42.8699	40.5249	61.82	0.271553	5.60311	0.496309	0.481127	0.999745
STM14_1893	44.5788	47.2415	53.5035	73.4568	0.470419	5.91463	1.57783	0.209073	0.999745
STM14_1894	231.691	232.682	247.388	373.684	0.42013	8.22047	1.02966	0.310239	0.999745
STM14_1896	22.2149	18.7556	16.9516	16.8732	-0.276	4.09033	0.545966	0.459971	0.999745
STM14_1898	16704.1	15169.6	18851	21100.1	0.325872	13.8464	0.487507	0.485042	0.999745
STM14_1899	82.4484	86.3039	78.4012	101.967	0.098093	6.42883	0.0787308	0.779025	0.999745
STM14_1900	38.3169	42.0238	66.747	60.5109	0.662092	5.73115	3.40933	0.0648288	0.974921
STM14_1901	31.4586	37.2292	43.4385	31.71	0.125088	5.13672	0.0918654	0.761819	0.999745
STM14_1903	4.3237	3.52549	3.17843	3.34556	-0.25717	2.06985	0.350756	0.553685	0.999745
STM14_1905	14.462	15.9352	25.4274	16.8732	0.465293	4.39508	1.33305	0.248263	0.999745
STM14_1906	8.94558	13.3969	10.8596	12.5095	0.0701279	3.60296	0.0329032	0.85606	0.999745
STM14_1907	2.68367	3.52549	5.29738	4.36377	0.611931	2.10116	2.03437	0.153778	0.999745
STM14_1908	7.00737	9.73035	6.35685	4.9456	-0.588852	2.78345	2.19728	0.138255	0.999745
STM14_1909	76.932	74.0352	87.9365	80.8752	0.160395	6.174	0.224039	0.63598	0.999745
STM14_1910	42.6406	41.7418	48.2061	58.0381	0.334482	5.5439	0.803762	0.369971	0.999745
STM14_1911	23.4076	17.0634	18.0111	12.364	-0.424581	4.14246	0.974454	0.323572	0.999745
STM14_1912	205.152	182.902	253.744	172.078	0.133044	7.62548	0.104844	0.746093	0.999745
STM14_1916	19.6803	22.7041	25.1625	20.5097	0.104055	5.03493	0.0471355	0.828125	0.999745
STM14_1917	3.13095	2.39733	3.17843	3.2001	0.208629	1.71528	0.205395	0.650401	0.999745
STM14_1918	42.4915	40.4726	41.8493	39.7103	-0.025362	5.35561	0.00446488	0.946725	0.999745
STM14_1919	5.21826	4.51262	5.03251	3.2001	-0.280489	2.11001	0.359897	0.548564	0.999745
STM14_1920	44.4297	39.0624	51.9143	42.1831	0.169827	5.51384	0.201356	0.653628	0.999745
STM14_1921	32.3532	38.3573	34.1681	32.4373	-0.0874048	4.79814	0.0535247	0.81704	0.999745
STM14_1922	2.53458	3.94855	3.17843	3.05464	-0.0646544	1.46687	0.0184201	0.892042	0.999745
STM14_1923	6.11281	9.58933	8.21094	3.49101	-0.477613	2.62067	1.00592	0.315882	0.999745
STM14_1924	209.028	256.373	229.641	175.86	-0.199661	7.59624	0.295969	0.586421	0.999745
STM14_1925	49.648	52.0362	59.8604	56.4381	0.193169	5.60955	0.19277	0.660621	0.999745
STM14_1926	26.5386	25.9476	37.0816	30.6918	0.366309	4.81839	0.604957	0.436693	0.999745
STM14_1927	38.466	42.0238	40.2601	46.4014	0.108236	5.22377	0.072161	0.788216	0.999745
STM14_1928	36.5278	32.4345	28.0761	26.7644	-0.330903	5.11708	0.457499	0.498795	0.999745
STM14_1929	42.0442	42.4469	32.0491	38.6921	-0.254131	5.67053	0.273821	0.60078	0.999745
STM14_1930	43.0879	37.2292	35.4924	40.1467	-0.0848949	5.65737	0.0380152	0.845413	0.999745
STM14_1931	63.3645	54.5746	57.2117	63.4201	0.0339157	5.78945	0.00937428	0.922869	0.999745
STM14_1932	13.4184	15.7942	17.2165	13.0913	0.0414808	3.63993	0.0120389	0.91263	0.999745
STM14_1933	6.11281	6.90996	6.62172	6.69111	0.0317532	2.70892	0.00400301	0.949552	0.999745
STM14_1934	70.0737	76.0095	76.2822	64.2928	-0.0573571	6.27144	0.028393	0.866188	0.999745
STM14_1935	54.7171	49.3568	50.0602	46.1105	-0.115044	6.0686	0.109465	0.740754	0.999745
STM14_1936	25.0476	26.6527	25.6923	24.2916	-0.0499883	5.23918	0.0155296	0.900826	0.999745
STM14_1937	7.75284	10.0124	5.56225	5.96382	-0.617629	2.77288	2.45292	0.117307	0.999745
STM14_1938	11.4802	11.9867	14.8327	6.83657	-0.147672	3.44133	0.117609	0.731642	0.999745
STM14_1940	31.0113	17.0634	18.8057	12.2185	-0.642697	4.2993	2.10838	0.146495	0.999745
STM14_1941	6.411	5.21772	5.56225	6.40019	0.0541512	2.96305	0.0184845	0.891855	0.999745
STM14_1942	78.4229	67.1253	61.9793	86.2571	0.028364	6.58399	0.00389877	0.950212	0.999745
STM14_1943	48.6043	52.3182	48.2061	41.3103	-0.175293	5.55113	0.229241	0.632087	0.999745
STM14_1944	10.2874	7.05098	7.41633	6.83657	-0.285507	3.47219	0.42286	0.515514	0.999745
STM14_1945	195.461	234.374	247.917	265.608	0.256759	7.67575	0.453203	0.500818	0.999745
STM14_1946	74.8447	82.6374	78.6661	89.1663	0.0927433	6.63168	0.0641518	0.80005	0.999745
STM14_1947	42.3424	45.4083	48.471	41.8922	0.0402349	5.7546	0.0113124	0.915297	0.999745
STM14_1948	22.0658	22.2811	29.6653	21.5279	0.201248	4.58982	0.20743	0.648789	0.999745
STM14_1949	55.1644	60.0743	66.2172	68.5112	0.225642	5.91631	0.404106	0.524976	0.999745
STM14_1951	18.4875	15.5121	19.0706	15.855	0.0340321	4.38354	0.0062616	0.936929	0.999745
STM14_1952	6.411	7.05098	5.29738	6.54565	-0.167218	2.82778	0.173871	0.676694	0.999745
STM14_1953	22.8112	22.4221	27.0166	28.9463	0.308243	4.80979	0.596721	0.439832	0.999745
STM14_1954	11.0329	13.8199	14.5678	19.4915	0.462756	4.00902	1.35178	0.244968	0.999745
STM14_1955	12.5238	10.9995	10.5948	9.01845	-0.269518	3.68061	0.423766	0.515064	0.999745
STM14_1956	8.4983	9.58933	9.00554	11.7822	0.214211	3.55799	0.303095	0.581948	0.999745
STM14_1957	22.6621	19.8838	18.5408	21.8188	-0.0715578	4.61405	0.0310591	0.860109	0.999745
STM14_1958	15.0584	17.6274	23.0436	18.9097	0.354047	4.43279	0.791835	0.373546	0.999745
STM14_1959	10.1383	12.2687	17.4813	15.7096	0.56162	3.6147	2.02411	0.15482	0.999745
STM14_1960	2.83277	5.0767	10.5948	9.16391	1.30375	2.59221	9.69676	0.00184593	0.0755859
STM14_1962	73.3538	74.4583	82.3742	88.7299	0.211637	6.67115	0.340114	0.559763	0.999745
STM14_1963	59.0408	65.8561	57.7414	52.947	-0.175458	5.98106	0.264708	0.606904	0.999745
STM14_1964	132.245	136.507	128.197	100.658	-0.233296	6.85754	0.426706	0.51361	0.999745
STM14_1965	28.924	26.0886	41.0547	33.7465	0.440819	4.96384	0.956159	0.328157	0.999745
STM14_1966	306.386	321.101	261.426	337.756	-0.066129	8.05546	0.0268319	0.869885	0.999745
STM14_1968	43.6842	53.3054	37.0816	34.4738	-0.439858	5.49797	1.22743	0.267906	0.999745
STM14_1969	9.24377	7.47403	6.09198	6.54565	-0.396935	3.02883	0.811799	0.367589	0.999745
STM14_1970	32.8005	25.9476	42.9088	27.9281	0.263859	4.6167	0.403284	0.525398	0.999745
STM14_1974	5.81463	5.49976	3.70816	3.34556	-0.687648	2.45927	1.95503	0.162046	0.999745
STM14_1977	3.42914	3.80753	5.56225	3.92739	0.357344	2.69902	0.609961	0.434803	0.999745
STM14_1981	2.2364	3.52549	2.38382	1.89097	-0.461783	2.22535	0.81093	0.367845	0.999745
STM14_1982	27.1349	32.1525	38.6709	35.2011	0.315615	5.55484	0.567344	0.451316	0.999745
STM14_1983	44.877	46.2544	43.9682	55.4198	0.128052	5.54958	0.12025	0.728764	0.999745
STM14_1984	58.7426	60.3564	66.4821	67.7839	0.173073	6.03436	0.255816	0.613009	0.999745
STM14_1985	330.986	338.447	374.789	395.357	0.202258	8.60336	0.260017	0.610108	0.999745
STM14_1986	7.45465	10.4354	10.5948	14.9823	0.527492	3.75455	1.67052	0.196188	0.999745
STM14_1987	20.2766	22.8452	25.6923	24.1462	0.206915	4.61041	0.293824	0.58778	0.999745
STM14_1988	14.462	17.4864	16.6867	19.2006	0.171363	4.22947	0.184691	0.667372	0.999745
STM14_1989	5.81463	3.66651	5.82712	9.45483	0.719365	2.73904	2.85417	0.0911372	0.999745
STM14_1990	87.9649	78.2658	80.785	72.7295	-0.115805	6.67792	0.121316	0.727611	0.999745
STM14_1991	105.111	120.713	157.862	131.931	0.359108	8.05216	0.724188	0.394774	0.999745
STM14_1992	18.9348	20.1658	25.1625	21.6734	0.256235	5.46579	0.442184	0.50607	0.999745
STM14_1993	71.5646	74.5993	52.9738	58.7654	-0.386037	5.88769	1.20131	0.27306	0.999745
STM14_1995	140.147	193.056	226.728	157.387	0.203846	7.5666	0.291565	0.58922	0.999745
STM14_1997	4009.71	3980.28	3600.63	4853.09	0.0814119	11.5872	0.0195758	0.888728	0.999745
STM14_1998	28.4768	23.9733	21.7192	24.4371	-0.181003	4.58442	0.220738	0.638478	0.999745
STM14_1999	49.0516	42.8699	61.9793	64.1474	0.456724	5.65833	1.55235	0.212789	0.999745
STM14_2000	145.515	134.956	159.981	200.588	0.363274	7.34662	1.02488	0.311365	0.999745
STM14_2001	52.0335	67.5484	66.4821	66.4747	0.152701	6.00824	0.183986	0.667969	0.999745
STM14_2002	63.6627	71.2149	67.8064	67.7839	0.00751242	6.047	0.000474159	0.982627	0.999745
STM14_2003	12.5238	14.384	11.1245	15.5641	0.00128196	4.14559	1.07096e-05	0.997389	0.999745
STM14_2005	42.6406	43.575	48.471	41.7467	0.062992	5.81703	0.0326224	0.856668	0.999745
STM14_2006	132.395	161.326	154.419	146.914	0.0366755	6.98804	0.00812547	0.928175	0.999745
STM14_2007	336.354	348.741	460.607	512.306	0.506079	8.58424	1.30231	0.253791	0.999745
STM14_2008	1889.6	2004.31	2298.8	1917.88	0.114853	10.7188	0.0491924	0.824475	0.999745
STM14_2009	54.2699	56.1258	73.1038	112.585	0.752649	6.12143	3.66806	0.0554647	0.886676
STM14_2010	61.4263	59.7923	62.5091	69.8203	0.127779	5.9094	0.140209	0.708073	0.999745
STM14_2011	27.7313	22.9862	27.5464	25.4553	0.0620857	4.70442	0.0251293	0.874045	0.999745
STM14_2012	107.794	68.8175	76.0174	64.1474	-0.334411	6.07594	0.628008	0.428087	0.999745
STM14_2013	53.2262	34.8318	36.0222	26.619	-0.494724	5.07104	1.12524	0.288793	0.999745
STM14_2016	5.06916	3.80753	3.70816	4.21831	-0.146161	2.43193	0.119443	0.729639	0.999745
STM14_2020	13.7166	14.666	13.5083	13.5277	-0.0701635	3.78853	0.0340936	0.853508	0.999745
STM14_2021	17.7421	15.7942	14.3029	15.7096	-0.155864	4.05503	0.172162	0.678197	0.999745
STM14_2022	8.64739	9.02525	7.15146	7.70932	-0.243781	3.1276	0.423488	0.515202	0.999745
STM14_2023	59.339	69.2406	86.0824	102.549	0.553907	6.1579	2.31558	0.128083	0.999745
STM14_2025	12.9711	11.9867	14.3029	11.7822	0.0549669	3.69456	0.0208609	0.885159	0.999745
STM14_2026	4.92007	5.92282	6.62172	5.23652	0.1091	2.5374	0.0646357	0.799314	0.999745
STM14_2027	433.264	440.404	480.472	450.341	0.0913349	8.78119	0.0438947	0.83405	0.999745
STM14_2028	26.0913	27.9219	23.5733	26.1826	-0.11619	4.71289	0.0824995	0.773938	0.999745
STM14_2029	47.8589	50.344	48.471	54.1107	0.0643991	5.81322	0.03361	0.854539	0.999745
STM14_2030	623.954	595.666	732.098	721.622	0.253302	9.34963	0.327587	0.567083	0.999745
STM14_2031	6.411	5.64078	9.80015	11.0549	0.795834	3.36964	3.63127	0.0567034	0.89726
STM14_2032	30.2659	30.6012	25.1625	31.8555	-0.089487	4.93467	0.0523888	0.818958	0.999745
STM14_2033	275.524	269.206	290.561	270.699	0.042961	7.90364	0.0137238	0.906742	0.999745
STM14_2034	86.9212	79.8171	83.4337	85.3844	0.0181512	6.59681	0.00292254	0.956887	0.999745
STM14_2035	170.115	145.814	156.538	166.841	0.033956	7.3951	0.00943577	0.922617	0.999745
STM14_2036	244.065	260.322	222.755	240.88	-0.121335	7.59853	0.101865	0.749603	0.999745
STM14_2037	6.56009	4.23059	7.6812	4.65469	0.156972	3.16261	0.132743	0.715605	0.999745
STM14_2038	9.39286	8.60219	21.4544	15.5641	1.03076	4.40381	5.62435	0.0177126	0.411355
STM14_2039	5.66553	5.0767	8.74067	10.9094	0.879676	3.62299	3.89743	0.0483599	0.85302
STM14_2040	69.4773	65.8561	163.954	149.823	1.21264	7.0825	10.2455	0.00137016	0.0592212
STM14_2041	25.3458	22.5631	28.341	22.5461	0.0820326	4.75397	0.0431355	0.83547	0.999745
STM14_2042	126.282	121.418	127.932	138.768	0.107129	7.04098	0.106498	0.744166	0.999745
STM14_2043	33.3968	30.6012	27.8112	32.5828	-0.0806174	5.04331	0.040284	0.840926	0.999745
STM14_2044	30.2659	41.0367	31.7843	32.7283	-0.144115	5.07365	0.129078	0.71939	0.999745
STM14_2045	55.3135	53.4464	51.9143	51.7834	-0.0687403	5.6174	0.0329668	0.855922	0.999745
STM14_2046	32.8005	34.6908	37.6114	37.5284	0.154684	5.12406	0.162945	0.686459	0.999745
STM14_2047	224.087	197.85	226.728	242.771	0.15433	7.38094	0.201709	0.653345	0.999745
STM14_2048	3.57823	1.83325	2.91356	2.18188	-0.113192	1.50093	0.0457601	0.830613	0.999745
STM14_2050	66.9428	54.7156	47.6764	49.3106	-0.326267	5.5887	0.75996	0.383341	0.999745
STM14_2052	16.102	17.6274	19.0706	27.4917	0.473233	4.37866	1.42883	0.231956	0.999745
STM14_2053	533.157	553.361	638.334	758.568	0.362624	9.25199	0.700917	0.402476	0.999745
STM14_2055	16.8475	12.8328	14.8327	16.4369	0.0794171	4.14633	0.0394412	0.842577	0.999745
STM14_2056	203.959	208.145	229.112	263.426	0.257456	8.18602	0.335259	0.562579	0.999745
STM14_2058	33.0986	33.8447	35.7573	36.8011	0.116576	5.27967	0.0904718	0.763578	0.999745
STM14_2059	56.2081	56.8309	55.0927	54.9835	-0.0383314	5.58138	0.00940997	0.922722	0.999745
STM14_2060	164.599	159.07	175.873	209.17	0.251151	7.34075	0.524126	0.469087	0.999745
STM14_2062	137.762	229.439	244.474	226.334	0.358205	7.52342	0.922767	0.33675	0.999745
STM14_2063	8.05102	8.32015	9.53528	8.1457	0.104646	3.78106	0.042488	0.836692	0.999745
STM14_2064	21.1712	22.8452	24.1031	26.9099	0.213961	5.05034	0.166744	0.683022	0.999745
STM14_2066	219.018	224.503	250.036	229.68	0.112918	7.75587	0.099007	0.753025	0.999745
STM14_2067	141.191	146.096	165.278	125.967	0.0183718	7.01075	0.00275951	0.958106	0.999745
STM14_2068	108.54	121.277	115.483	95.2756	-0.126069	6.56179	0.113288	0.736431	0.999745
STM14_2069	141.489	152.019	189.116	178.333	0.323828	7.27501	0.910607	0.339953	0.999745
STM14_2070	583.252	1157.49	940.02	761.332	-0.0331149	9.44754	0.00395164	0.949876	0.999745
STM14_2071	222.596	225.208	158.392	143.859	-0.567396	7.37072	1.8815	0.170164	0.999745
STM14_2072	263	252.284	294.799	303.573	0.215727	7.87954	0.324565	0.568877	0.999745
STM14_2075	356.332	350.01	364.195	382.848	0.0808863	8.67019	0.0365819	0.848319	0.999745
STM14_2076	30.1168	30.6012	34.1681	31.8555	0.119705	4.96199	0.0803625	0.776807	0.999745
STM14_2077	95.7177	99.1367	121.31	103.712	0.206707	6.48709	0.311476	0.576776	0.999745
STM14_2078	94.9722	95.4702	105.153	107.785	0.161233	6.60081	0.238706	0.625143	0.999745
STM14_2080	42.4915	32.2935	53.5035	49.747	0.464458	5.88037	1.71787	0.189968	0.999745
STM14_2081	38.0187	35.2549	41.0547	38.1102	0.110394	5.53109	0.0880615	0.766656	0.999745
STM14_2082	149.093	144.404	186.203	200.442	0.397815	7.57896	0.879425	0.348359	0.999745
STM14_2083	142.831	147.083	159.981	157.387	0.130416	7.22229	0.151004	0.697578	0.999745
STM14_2084	134.482	147.788	130.315	137.168	-0.0773381	7.04062	0.0555998	0.813591	0.999745
STM14_2086	9.98923	9.16627	14.0381	12.5095	0.465124	3.5628	1.4536	0.227951	0.999745
STM14_2087	15.8039	14.384	15.8921	17.4551	0.146924	3.99256	0.143383	0.70494	0.999745
STM14_2088	61.5754	59.0872	61.7145	57.0199	-0.0241394	5.80256	0.00462471	0.945782	0.999745
STM14_2089	42.3424	43.8571	54.563	52.0743	0.306255	5.49023	0.650159	0.420056	0.999745
STM14_2090	32.9496	32.1525	38.9357	38.1102	0.242583	5.09131	0.388203	0.533245	0.999745
STM14_2091	51.1389	68.3945	72.3092	33.1646	-0.187011	5.4351	0.17735	0.67366	0.999745
STM14_2092	22.513	27.9219	52.7089	26.3281	0.640098	4.75591	1.95351	0.162209	0.999745
STM14_2093	24.3022	26.3707	57.4766	25.0189	0.69513	4.79881	2.06402	0.150811	0.999745
STM14_2094	42.6406	49.6389	87.6716	50.1833	0.57556	5.58035	1.48916	0.222346	0.999745
STM14_2095	5537.02	6188.08	6715.22	7655.79	0.293567	12.3526	0.327192	0.567317	0.999745
STM14_2096	37.5714	34.2677	34.1681	29.8191	-0.168782	5.1125	0.149624	0.698895	0.999745
STM14_2097	148.049	158.929	139.056	152.15	-0.0756242	7.23333	0.0504939	0.822206	0.999745
STM14_2098	100.489	101.675	101.975	115.058	0.103268	6.64655	0.0977757	0.754515	0.999745
STM14_2099	22.2149	25.1015	21.7192	26.619	0.034207	4.80077	0.00565103	0.940077	0.999745
STM14_2100	32.6514	26.9347	38.1411	35.9284	0.313081	5.26536	0.590658	0.442165	0.999745
STM14_2101	153.417	123.392	118.132	131.058	-0.150965	6.69474	0.178259	0.672874	0.999745
STM14_2102	65.0045	56.1258	49.2656	37.2375	-0.489398	5.50339	1.65988	0.19762	0.999745
STM14_2103	104.067	93.637	94.0285	91.2027	-0.0942056	6.49192	0.082258	0.77426	0.999745
STM14_2105	36.0805	38.6393	31.7843	30.4009	-0.265547	5.12813	0.401773	0.526175	0.999745
STM14_2106	127.922	137.776	122.634	90.7664	-0.318172	6.87809	0.799811	0.37115	0.999745
STM14_2107	113.311	119.444	131.905	86.2571	-0.0961248	6.90326	0.0730017	0.787015	0.999745
STM14_2108	79.4666	96.0343	83.9634	77.8205	-0.118169	6.39989	0.113779	0.735882	0.999745
STM14_2109	95.5686	115.777	125.018	86.1117	-0.00352069	6.69748	7.84709e-05	0.992932	0.999745
STM14_2110	575.201	696.354	929.16	580.09	0.247015	9.30408	0.231889	0.630127	0.999745
STM14_2111	1.49093	3.80753	2.11895	8.29116	1.0164	1.93339	2.74508	0.0975542	0.999745
STM14_2112	26.5386	27.7808	24.1031	30.6918	0.0172796	4.78562	0.00185691	0.965628	0.999745
STM14_2113	1356.15	1158.9	1343.42	2148.57	0.473535	10.8033	0.716224	0.397385	0.999745
STM14_2114	105.558	109.29	119.191	134.695	0.241582	6.64948	0.527269	0.467757	0.999745
STM14_2116	4272.86	4556.34	4555.48	6118.29	0.273737	11.8726	0.342549	0.558362	0.999745
STM14_2118	361.103	369.894	435.444	433.468	0.249323	8.66073	0.394581	0.529901	0.999745
STM14_2119	113.758	114.367	118.661	103.276	-0.0407078	6.89557	0.0154607	0.901045	0.999745
STM14_2120	212.905	208.568	196.533	188.66	-0.129996	7.61632	0.138574	0.709703	0.999745
STM14_2121	50.5425	48.6517	50.59	58.4745	0.138684	5.70247	0.151108	0.697479	0.999745
STM14_2122	154.311	154.275	169.516	188.078	0.213071	7.34931	0.391255	0.531641	0.999745
STM14_2124	21.7676	18.8966	21.4544	13.8186	-0.21625	4.36697	0.247843	0.618598	0.999745
STM14_2125	18.1893	19.6017	19.0706	10.0367	-0.393499	4.25511	0.703729	0.401534	0.999745
STM14_2126	14.9093	12.8328	14.3029	7.56386	-0.364349	4.08763	0.583935	0.444774	0.999745
STM14_2127	53.0771	58.3821	67.2767	55.4198	0.136502	5.82758	0.129601	0.718846	0.999745
STM14_2128	2.98186	3.38447	3.70816	2.90918	0.0247789	2.01289	0.0029893	0.956398	0.999745
STM14_2129	18.4875	17.6274	15.8921	14.8368	-0.234581	5.13843	0.275274	0.599816	0.999745
STM14_2130	13.2693	12.8328	11.9191	13.9641	-0.00676474	5.08522	0.000229174	0.987922	0.999745
STM14_2131	25.3458	30.7423	25.6923	30.5464	0.0073723	6.21064	0.000385047	0.984344	0.999745
STM14_2132	57.699	58.5231	59.8604	63.8565	0.0907735	7.33065	0.0582838	0.809229	0.999745
STM14_2134	4.62188	4.51262	5.03251	3.78193	-0.0729312	4.09149	0.0213399	0.883857	0.999745
STM14_2136	43.3861	45.9724	44.2331	45.3832	0.00451579	6.14616	0.0001722	0.98953	0.999745
STM14_2137	24.7494	24.1143	30.4599	31.4191	0.341168	5.71518	0.891452	0.345084	0.999745
STM14_2138	97.9541	87.1501	117.602	117.094	0.342432	6.7724	1.09284	0.295843	0.999745
STM14_2139	130.158	130.02	123.429	160.296	0.126404	6.92237	0.13997	0.708311	0.999745
STM14_2140	51.4371	63.4588	61.4496	45.8196	-0.102502	5.42923	0.0715148	0.789144	0.999745
STM14_2141	22.2149	23.4092	32.5789	29.6736	0.446216	5.65715	1.25234	0.263105	0.999745
STM14_2142	178.613	169.929	159.981	263.572	0.282589	7.7997	0.540224	0.46234	0.999745
STM14_2143	73.3538	77.2787	69.9254	80.4388	-0.00126575	6.50135	1.29909e-05	0.997124	0.999745
STM14_2144	14.6111	16.7813	18.276	21.9643	0.361903	4.48628	0.712008	0.398778	0.999745
STM14_2145	44.2806	43.9981	40.5249	54.5471	0.109852	5.81454	0.0644679	0.799569	0.999745
STM14_2146	135.078	140.596	157.067	213.825	0.428846	7.50097	1.09097	0.296257	0.999745
STM14_2147	417.46	377.368	315.724	353.756	-0.247383	8.54785	0.396661	0.528819	0.999745
STM14_2148	2.98186	2.53835	2.38382	2.90918	-0.0338735	1.49064	0.00496975	0.943799	0.999745
STM14_2149	90.3504	98.5726	114.953	115.64	0.287485	6.74737	0.775039	0.378663	0.999745
STM14_2150	115.398	133.122	144.618	168.151	0.332266	7.35252	0.809351	0.368312	0.999745
STM14_2153	435.352	438.712	476.764	704.312	0.434514	9.42016	0.771209	0.379843	0.999745
STM14_2154	40.106	46.6775	45.0277	64.7292	0.341769	6.00411	0.642516	0.422801	0.999745
STM14_2155	402.849	361.997	311.751	219.498	-0.526181	7.92932	1.02708	0.310846	0.999745
STM14_2156	56.6553	60.4974	64.8929	60.8018	0.100662	5.83689	0.0857182	0.769693	0.999745
STM14_2157	205.599	225.067	262.22	321.319	0.438584	8.1216	1.16076	0.281309	0.999745
STM14_2159	135.973	125.507	127.932	104.73	-0.16981	6.76384	0.264975	0.606722	0.999745
STM14_2161	7.75284	4.93568	3.4433	12.0731	0.30663	3.37088	0.126188	0.722418	0.999745
STM14_2162	14.6111	12.8328	12.184	24.5826	0.428454	4.21217	0.393277	0.530582	0.999745
STM14_2163	5.81463	3.38447	1.32434	6.40019	-0.199015	2.37859	0.0740527	0.785525	0.999745
STM14_2164	2.83277	2.82039	2.11895	5.96382	0.557594	2.08884	0.711893	0.398816	0.999745
STM14_2165	4.02551	2.25631	1.05948	4.36377	-0.125041	1.71869	0.0388829	0.843681	0.999745
STM14_2166	6.70919	5.35874	3.17843	6.25473	-0.311671	2.74707	0.373778	0.540952	0.999745
STM14_2167	11.7783	8.46117	9.27041	21.3825	0.616446	3.72206	1.49408	0.221585	0.999745
STM14_2168	6.11281	6.90996	4.50277	11.4913	0.338091	2.84016	0.543297	0.461069	0.999745
STM14_2170	430.431	400.636	567.614	551.289	0.429009	8.75403	1.01591	0.313491	0.999745
STM14_2171	1.93821	2.11529	2.38382	2.18188	0.158757	1.48157	0.0831744	0.773041	0.999745
STM14_2172	263	305.448	355.719	267.79	0.132855	8.09378	0.108204	0.742198	0.999745
STM14_2173	66.0482	105.483	92.969	69.2384	-0.0823292	6.01703	0.0328535	0.856167	0.999745
STM14_2174	119.423	123.533	93.7636	116.222	-0.208781	6.73987	0.387191	0.53378	0.999745
STM14_2175	23.1094	26.6527	25.9572	28.3645	0.128006	4.87032	0.105329	0.745526	0.999745
STM14_2176	64.7064	72.061	75.4876	81.6025	0.200472	6.10542	0.335943	0.56218	0.999745
STM14_2177	209.625	209.696	218.517	231.571	0.102326	7.70652	0.0839163	0.772059	0.999745
STM14_2178	39.6587	33.5626	47.9413	43.3468	0.317036	5.51276	0.57302	0.449061	0.999745
STM14_2179	66.6446	64.728	88.4662	86.2571	0.411167	6.37821	0.957918	0.327712	0.999745
STM14_2181	247.942	347.472	442.331	288.3	0.294762	8.09667	0.369055	0.54352	0.999745
STM14_2182	289.091	254.822	250.301	257.317	-0.099535	7.76782	0.0725195	0.787703	0.999745
STM14_2183	117.783	103.931	117.337	124.658	0.126728	6.96722	0.148646	0.699833	0.999745
STM14_2184	92.1395	97.7265	86.6121	88.7299	-0.11461	6.35956	0.110339	0.739759	0.999745
STM14_2185	5.21826	4.37161	3.70816	6.10927	0.0665305	3.21593	0.017572	0.894542	0.999745
STM14_2186	176.824	201.517	218.252	147.932	-0.0483773	7.41849	0.0153819	0.901296	0.999745
STM14_2188	26.6876	40.7546	44.7628	45.0923	0.41342	4.98448	0.883713	0.347187	0.999745
STM14_2189	14.462	19.8838	19.3354	23.7098	0.330287	4.07538	0.744036	0.388371	0.999745
STM14_2190	90.3504	87.4321	92.1744	84.0753	-0.0133217	6.42173	0.00162866	0.967809	0.999745
STM14_2191	198.741	201.376	202.89	233.752	0.126477	7.53524	0.127768	0.720758	0.999745
STM14_2192	128.667	133.263	141.175	141.822	0.1116	6.91482	0.118708	0.73044	0.999745
STM14_2193	292.67	284.295	290.296	296.882	0.025366	8.11067	0.00462136	0.945801	0.999745
STM14_2194	443.104	464.659	561.257	639.728	0.403922	9.01707	0.929437	0.335009	0.999745
STM14_2195	102.278	108.867	131.64	152.732	0.430235	6.87176	1.56534	0.210884	0.999745
STM14_2196	20.1276	21.576	34.6978	35.2011	0.744627	4.79252	2.86447	0.0905554	0.999745
STM14_2197	45.9206	50.908	53.5035	57.8927	0.202955	5.68471	0.306375	0.579913	0.999745
STM14_2198	2.98186	3.80753	4.76764	4.36377	0.413835	2.01103	0.935571	0.333419	0.999745
STM14_2199	79.7648	82.4964	81.5796	84.8026	0.0364834	6.39055	0.010575	0.918094	0.999745
STM14_2201	68.5828	63.7408	60.9198	74.184	0.0317116	6.0938	0.0065365	0.935562	0.999745
STM14_2202	154.013	165.98	136.672	147.35	-0.17173	7.22818	0.188029	0.664562	0.999745
STM14_2203	106.452	108.585	103.564	101.821	-0.0663845	6.89424	0.0389518	0.843544	0.999745
STM14_2204	84.8339	103.367	101.18	123.058	0.25387	6.55343	0.525403	0.468546	0.999745
STM14_2205	34.4405	37.2292	42.1142	37.5284	0.150294	5.12098	0.150448	0.698107	0.999745
STM14_2206	66.4955	65.9971	75.7525	79.7115	0.231134	6.48394	0.478926	0.488909	0.999745
STM14_2207	25.1967	25.1015	22.7787	23.4189	-0.121904	5.00828	0.095727	0.757019	0.999745
STM14_2208	206.792	208.991	203.684	240.007	0.094172	7.93189	0.0613941	0.804306	0.999745
STM14_2209	17.8912	21.1529	20.3949	14.6914	-0.164271	4.24246	0.164166	0.68535	0.999745
STM14_2210	86.623	87.7141	64.3631	80.2933	-0.267136	6.18482	0.54291	0.461229	0.999745
STM14_2211	11.3311	12.2687	8.21094	10.1821	-0.34572	3.23485	0.852814	0.355757	0.999745
STM14_2212	4016.12	3849.55	3873.71	4485.52	0.0878053	11.927	0.0148389	0.903046	0.999745
STM14_2213	2159.91	2072.85	1896.99	2402.84	0.0227014	11.0769	0.00106122	0.974012	0.999745
STM14_2214	2572.15	2468.26	2146.76	2769.68	-0.0359072	11.324	0.00276143	0.958091	0.999745
STM14_2215	80.5102	72.7661	59.8604	72.584	-0.209591	6.00048	0.181085	0.670442	0.999745
STM14_2216	57.1026	58.6641	63.5685	46.6923	-0.0741601	6.08771	0.0429436	0.835831	0.999745
STM14_2217	31.3095	35.96	32.0491	33.7465	-0.0315498	5.32801	0.0034211	0.953358	0.999745
STM14_2218	77.5284	75.1634	85.0229	84.2207	0.148378	6.16988	0.188527	0.664145	0.999745
STM14_2219	18.1893	14.666	18.5408	19.9279	0.230198	3.87056	0.375715	0.539906	0.999745
STM14_2220	3169.27	3764.52	2815.82	3683.89	-0.0932329	11.2993	0.0413808	0.838805	0.999745
STM14_2221	1326.48	1654.3	1121.72	1328.77	-0.282559	9.97825	0.408071	0.52295	0.999745
STM14_2224	35.1859	26.7937	27.0166	10.764	-0.731485	4.66392	2.384	0.122583	0.999745
STM14_2225	214.098	234.798	206.863	199.424	-0.14401	7.69472	0.1605	0.688697	0.999745
STM14_2226	146.708	149.058	133.494	96.2938	-0.365924	6.93967	0.969179	0.324885	0.999745
STM14_2227	36.6769	43.434	59.3306	52.5107	0.479794	5.15174	1.43554	0.230862	0.999745
STM14_2228	233.331	237.054	270.431	277.972	0.221446	7.8421	0.381536	0.536782	0.999745
STM14_2230	21.4694	27.4988	23.5733	25.6008	0.00762181	4.54838	0.000394079	0.984162	0.999745
STM14_2231	158.039	175.71	199.976	203.933	0.275275	7.92926	0.567919	0.451087	0.999745
STM14_2232	541.208	545.464	478.883	523.652	-0.116183	9.27822	0.0636492	0.800819	0.999745
STM14_2233	346.641	379.343	363.4	414.558	0.0999131	8.65186	0.0566861	0.811813	0.999745
STM14_2234	183.384	183.889	195.208	182.115	0.0386627	7.53789	0.0125434	0.910825	0.999745
STM14_2235	53.9717	55.5617	59.0658	49.747	-0.0117657	5.75451	0.0010979	0.973567	0.999745
STM14_2236	153.417	160.762	156.538	167.132	0.043223	7.4105	0.0159092	0.899628	0.999745
STM14_2237	43.9824	43.7161	32.0491	45.0923	-0.181362	5.742	0.152678	0.695989	0.999745
STM14_2239	143.129	167.39	130.58	87.2754	-0.51295	6.62664	1.35477	0.244446	0.999745
STM14_2240	12.2256	19.3197	13.7732	13.9641	-0.185798	3.71743	0.170978	0.679245	0.999745
STM14_2241	9.84014	7.47403	7.94607	9.30937	0.00693002	3.08143	0.000331088	0.985483	0.999745
STM14_2242	21.7676	20.7299	21.7192	18.7642	-0.0742069	4.20442	0.0376987	0.846049	0.999745
STM14_2244	121.511	120.572	252.155	195.206	0.884894	6.9315	7.08602	0.00776874	0.219785
STM14_2247	9.98923	12.8328	13.7732	5.96382	-0.243795	3.20322	0.282944	0.594778	0.999745
STM14_2248	45.3243	48.0877	54.0333	55.4198	0.228772	5.48664	0.356962	0.550198	0.999745
STM14_2249	15.953	16.4993	15.8921	13.6731	-0.140393	4.15837	0.135823	0.712469	0.999745
STM14_2250	15.3566	17.0634	18.0111	15.7096	0.0519438	3.95253	0.0170232	0.896192	0.999745
STM14_2251	1.78912	2.96141	3.70816	1.74551	0.112661	1.39747	0.0430921	0.835552	0.999745
STM14_2252	38.0187	49.9209	59.0658	59.9291	0.436048	5.3897	1.14748	0.284077	0.999745
STM14_2256	18.9348	20.7299	18.0111	10.1821	-0.511978	3.93048	1.50795	0.219452	0.999745
STM14_2257	2.83277	2.25631	2.64869	1.45459	-0.386277	1.14599	0.537214	0.46359	0.999745
STM14_2258	3.28005	4.37161	4.2379	2.61826	-0.212276	1.98826	0.207512	0.648725	0.999745
STM14_2260	1.93821	2.25631	2.38382	2.03642	0.0552472	1.25813	0.00962415	0.921851	0.999745
STM14_2262	51.1389	75.5865	55.6225	57.7472	-0.1605	5.50295	0.138881	0.709396	0.999745
STM14_2265	52.6298	62.4716	52.1792	22.9825	-0.621978	5.38827	1.52735	0.216511	0.999745
STM14_2266	1.49093	2.53835	0.794607	2.76372	-0.0608989	1.56597	0.0106182	0.917927	0.999745
STM14_2268	1.93821	2.25631	2.11895	1.60005	-0.212225	1.36757	0.15141	0.697191	0.999745
STM14_2269	2.0873	1.69223	2.38382	2.4728	0.365617	1.26077	0.508252	0.475896	0.999745
STM14_2270	5.36735	5.0767	6.09198	4.80014	0.0378799	2.24422	0.00891495	0.924776	0.999745
STM14_2278	58.1463	67.4073	63.0388	58.329	-0.0499878	6.01021	0.0212209	0.884179	0.999745
STM14_2279	161.319	170.634	173.489	155.932	-0.011547	7.45484	0.00112561	0.973236	0.999745
STM14_2280	118.827	128.892	175.078	128.295	0.290749	7.0419	0.723692	0.394936	0.999745
STM14_2281	11.0329	9.87137	10.5948	9.60029	-0.0537775	3.75538	0.0152273	0.901791	0.999745
STM14_2282	92.7358	106.47	106.477	69.8203	-0.17945	6.47282	0.242752	0.622226	0.999745
STM14_2283	127.773	129.033	132.17	105.312	-0.114367	6.88639	0.117013	0.732297	0.999745
STM14_2284	199.337	218.58	254.009	209.752	0.149569	7.73982	0.169805	0.680285	0.999745
STM14_2285	55.6117	62.3306	89.7906	51.347	0.253908	6.36856	0.459468	0.497873	0.999745
STM14_2286	54.8662	99.8418	92.4392	50.3288	-0.120419	6.09476	0.084421	0.771393	0.999745
STM14_2287	27.5822	32.9986	38.6709	19.2006	-0.0773969	4.86187	0.0323243	0.857318	0.999745
STM14_2288	14.1638	11.1405	15.6273	21.3825	0.558491	4.03151	2.08267	0.148979	0.999745
STM14_2289	76.0374	72.484	78.9309	81.3115	0.109898	6.71178	0.111537	0.738401	0.999745
STM14_2290	63.0663	59.9333	63.5685	77.0932	0.195735	6.47459	0.342624	0.558319	0.999745
STM14_2292	223.192	226.054	265.928	232.007	0.148096	8.16633	0.152109	0.696528	0.999745
STM14_2294	10.1383	8.03811	12.9786	9.01845	0.25756	3.27826	0.410391	0.521771	0.999745
STM14_2295	107.794	96.8804	79.7255	71.8567	-0.433858	6.6907	1.1798	0.277396	0.999745
STM14_2296	1283.09	1276.65	1289.12	1191.6	-0.0452672	10.3915	0.00911472	0.923941	0.999745
STM14_2297	104.961	109.29	105.948	137.895	0.188123	6.9207	0.28237	0.595152	0.999745
STM14_2299	297.739	293.885	272.55	325.683	0.0163784	8.34666	0.00176884	0.966453	0.999745
STM14_2300	196.355	175.287	170.84	143.422	-0.242718	7.39702	0.49465	0.481861	0.999745
STM14_2301	94.8231	84.7527	88.9959	79.8569	-0.0897442	6.2369	0.0709276	0.789991	0.999745
STM14_2302	65.8991	59.3692	45.0277	57.3108	-0.288425	5.63592	0.61736	0.43203	0.999745
STM14_2303	68.7319	69.6636	59.8604	61.6746	-0.187012	6.16229	0.29388	0.587744	0.999745
STM14_2304	52.3316	60.2153	61.1847	59.9291	0.105409	5.90557	0.095147	0.757733	0.999745
STM14_2307	2.68367	2.82039	4.50277	2.03642	0.164157	1.69856	0.105544	0.745276	0.999745
STM14_2308	2.98186	1.97427	3.4433	3.34556	0.45171	1.8087	0.772548	0.37943	0.999745
STM14_2309	89.6049	84.3297	74.1633	77.2387	-0.199668	6.50593	0.340652	0.559453	0.999745
STM14_2310	177.868	175.992	164.748	169.605	-0.0816762	7.4654	0.0503005	0.822541	0.999745
STM14_2311	101.98	102.803	96.1474	104.876	-0.0261733	6.73009	0.00495827	0.943863	0.999745
STM14_2312	718.479	726.392	662.967	686.857	-0.0981437	9.50443	0.0475621	0.827361	0.999745
STM14_2314	37.7205	37.3702	43.1736	34.3283	0.0422199	5.31206	0.0114373	0.914832	0.999745
STM14_2315	22.513	19.6017	20.13	19.0551	-0.105261	4.67681	0.0731559	0.786796	0.999745
STM14_2316	43.0879	51.4721	43.4385	43.0558	-0.128853	5.48673	0.115592	0.733866	0.999745
STM14_2317	83.7903	84.1887	67.0118	78.8387	-0.202177	6.51953	0.324007	0.56921	0.999745
STM14_2318	74.5465	72.343	61.1847	68.9475	-0.173519	6.44362	0.215757	0.642292	0.999745
STM14_2319	299.081	161.608	136.937	190.406	-0.491676	7.35147	1.56949	0.210281	0.999745
STM14_2320	14.462	15.6532	16.157	14.1095	0.0026455	4.06719	3.91206e-05	0.99501	0.999745
STM14_2322	339.634	364.112	350.422	432.595	0.154171	8.38624	0.097406	0.754965	0.999745
STM14_2324	10.7347	10.8585	5.56225	8.1457	-0.62747	3.67078	2.45747	0.116967	0.999745
STM14_2325	24.8985	23.5503	23.8382	20.8006	-0.121614	4.64716	0.100966	0.750674	0.999745
STM14_2326	7.30556	6.4869	4.50277	4.21831	-0.664024	2.74707	2.17877	0.139926	0.999745
STM14_2327	41.1497	40.0495	17.7462	28.0736	-0.818472	5.30149	2.50486	0.113496	0.999745
STM14_2328	16.6984	18.3325	9.80015	14.8368	-0.494695	4.11474	1.09477	0.295417	0.999745
STM14_2329	3.57823	3.66651	3.17843	4.80014	0.181898	1.97174	0.181308	0.670252	0.999745
STM14_2330	283.128	341.69	256.128	354.483	-0.0325843	8.1889	0.00695631	0.93353	0.999745
STM14_2331	142.086	160.621	122.899	155.932	-0.117224	7.04724	0.121053	0.727895	0.999745
STM14_2332	171.904	197.004	160.775	172.805	-0.144923	7.35784	0.177235	0.67376	0.999745
STM14_2333	299.379	307.423	262.485	315.209	-0.0705045	7.98702	0.0362304	0.849041	0.999745
STM14_2334	1177.69	1250	1113.51	1484.26	0.0977883	10	0.046887	0.828571	0.999745
STM14_2335	268.964	370.176	271.226	316.228	-0.121375	8.0349	0.0995872	0.752326	0.999745
STM14_2336	1245.82	1410.05	1165.69	1352.04	-0.0770126	10.2164	0.0302306	0.861968	0.999745
STM14_2337	532.56	592.423	472.791	498.488	-0.211886	8.86704	0.271667	0.602216	0.999745
STM14_2338	574.604	650.805	495.305	571.217	-0.20021	8.86643	0.234662	0.628088	0.999745
STM14_2339	24.8985	21.576	25.9572	25.3099	0.141128	4.27949	0.139762	0.708518	0.999745
STM14_2340	256.589	282.039	242.62	305.609	0.0260382	7.83249	0.00512747	0.942915	0.999745
STM14_2341	443.85	457.608	425.115	580.381	0.157908	8.59411	0.155225	0.693591	0.999745
STM14_2342	78.2738	72.202	71.5146	67.9293	-0.110211	5.80878	0.0811128	0.775795	0.999745
STM14_2344	126.878	119.02	100.12	111.422	-0.216673	6.66838	0.205172	0.650578	0.999745
STM14_2345	183.683	260.181	297.978	171.205	0.078852	7.62645	0.0338122	0.854107	0.999745
STM14_2346	126.878	181.069	220.106	104.294	0.0730316	7.06371	0.0267509	0.87008	0.999745
STM14_2348	38.0187	33.1396	33.1086	34.1828	-0.0801918	4.90534	0.0220945	0.881836	0.999745
STM14_2350	208.73	221.824	280.761	318.991	0.478295	7.56838	1.0033	0.316513	0.999745
STM14_2351	15.5057	15.9352	16.4219	17.1642	0.0964694	4.1198	0.0581033	0.809519	0.999745
STM14_2352	10.1383	9.44831	10.8596	8.43662	-0.0361758	3.27217	0.00872382	0.925585	0.999745
STM14_2353	208.283	234.374	239.177	314.773	0.324133	8.03907	0.733967	0.3916	0.999745
STM14_2354	72.0119	76.7146	50.0602	53.238	-0.525321	5.61606	0.967967	0.325188	0.999745
STM14_2355	31.6077	33.5626	25.9572	29.5282	-0.229828	5.03746	0.283796	0.594224	0.999745
STM14_2356	670.769	646.151	768.12	693.548	0.150383	9.11891	0.109814	0.740356	0.999745
STM14_2357	62.3209	60.3564	66.2172	60.9473	0.0508487	5.8933	0.0220814	0.881871	0.999745
STM14_2358	106.005	100.265	93.2339	82.6207	-0.230851	6.52786	0.334329	0.563121	0.999745
STM14_2359	15.0584	11.7046	10.5948	4.50923	-0.868201	3.3604	3.6766	0.0551813	0.886676
STM14_2360	10.2874	12.5507	13.5083	6.10927	-0.256263	3.29758	0.353826	0.551956	0.999745
STM14_2361	9.54195	13.6789	11.6542	8.1457	-0.250626	3.31932	0.405018	0.524509	0.999745
STM14_2362	21.3203	28.3449	22.5139	14.6914	-0.428903	4.256	1.12236	0.289412	0.999745
STM14_2363	137.613	125.648	119.456	131.349	-0.0692918	6.82709	0.0419032	0.837804	0.999745
STM14_2364	297.291	280.065	245.004	289.9	-0.109789	8.19869	0.081145	0.775752	0.999745
STM14_2365	484.105	494.696	453.985	492.378	-0.0485243	8.64774	0.0148552	0.902993	0.999745
STM14_2367	31.4586	30.8833	22.249	28.0736	-0.304676	4.81917	0.471065	0.492498	0.999745
STM14_2368	458.759	419.956	308.837	427.213	-0.255127	8.21695	0.370347	0.542815	0.999745
STM14_2369	30.415	34.2677	32.0491	31.5646	-0.0244602	5.05885	0.00399711	0.949589	0.999745
STM14_2370	29.8186	29.8961	29.6653	35.2011	0.122313	5.02123	0.097041	0.75541	0.999745
STM14_2371	78.4229	95.7523	80.5201	85.9662	-0.0646226	6.39867	0.0371462	0.847168	0.999745
STM14_2372	316.226	346.203	332.675	323.064	-0.0147099	8.19472	0.00151421	0.96896	0.999745
STM14_2373	253.458	262.437	194.944	232.443	-0.270924	7.591	0.595866	0.44016	0.999745
STM14_2374	845.805	932.985	608.669	667.802	-0.478654	9.29144	1.2651	0.260689	0.999745
STM14_2375	45.9206	59.3692	51.3846	59.2018	0.0721628	5.73957	0.0365041	0.848478	0.999745
STM14_2377	82.4484	94.7651	82.904	110.694	0.128874	6.40722	0.0863279	0.768898	0.999745
STM14_2378	21170.5	23215.9	18240.2	24516.5	-0.0539601	14.0328	0.0128265	0.909829	0.999745
STM14_2380	1363.9	1624.26	1436.12	2034.1	0.215845	10.4348	0.2238	0.63616	0.999745
STM14_2381	156.846	173.031	128.197	184.733	-0.0744498	7.16577	0.0447289	0.832503	0.999745
STM14_2382	254.949	294.167	198.917	273.317	-0.216743	7.79006	0.343536	0.557795	0.999745
STM14_2383	63.6627	68.1124	70.1903	58.7654	-0.033327	6.01771	0.00944735	0.92257	0.999745
STM14_2384	57.9972	59.2282	64.0983	64.1474	0.129573	5.78051	0.13742	0.710859	0.999745
STM14_2385	14.7602	15.5121	12.4488	16.2914	-0.0666469	4.18031	0.0229959	0.879468	0.999745
STM14_2386	2.2364	2.82039	1.58921	2.4728	-0.266232	1.56456	0.226984	0.63377	0.999745
STM14_2387	4.47279	3.66651	5.29738	7.12749	0.633129	2.04529	2.30329	0.1291	0.999745
STM14_2388	8.64739	10.5765	4.50277	5.52744	-0.923524	3.03149	3.40617	0.0649529	0.974921
STM14_2390	61.5754	63.8818	24.8977	51.0561	-0.718397	6.03404	1.70517	0.191613	0.999745
STM14_2391	40.5533	43.9981	21.7192	32.5828	-0.633208	5.45032	1.63568	0.200919	0.999745
STM14_2392	35.7823	36.383	18.5408	27.0554	-0.657252	5.28289	1.40348	0.236141	0.999745
STM14_2393	34.1423	33.7037	19.8652	24.0007	-0.625848	5.26625	1.47275	0.224912	0.999745
STM14_2394	10.4365	13.2558	8.4758	11.0549	-0.269592	3.72156	0.286823	0.592264	0.999745
STM14_2395	39.8078	44.7032	33.6383	44.5104	-0.110472	5.65209	0.0474958	0.82748	0.999745
STM14_2396	29.0731	30.8833	19.6003	27.7827	-0.334739	4.92357	0.402594	0.525753	0.999745
STM14_2397	67.2409	60.7794	37.8763	45.3832	-0.618817	5.94424	1.57781	0.209076	0.999745
STM14_2398	16.5493	17.7685	10.8596	14.6914	-0.415566	3.99212	0.827662	0.362949	0.999745
STM14_2399	13.7166	15.2301	8.4758	12.5095	-0.449195	3.82436	0.939798	0.33233	0.999745
STM14_2400	23.4076	17.0634	11.6542	13.9641	-0.653381	4.25479	1.80113	0.179575	0.999745
STM14_2401	2.53458	2.25631	0	1.01821	-1.92642	1.13241	6.48209	0.0108967	0.28901
STM14_2402	6.70919	4.37161	3.4433	0.872754	-1.44323	2.25578	4.09757	0.042945	0.788129
STM14_2403	3.72733	2.96141	4.2379	2.03642	-0.153729	2.68961	0.0775244	0.780681	0.999745
STM14_2404	23.5567	25.6656	19.8652	16.2914	-0.448687	4.26675	0.831526	0.361832	0.999745
STM14_2405	62.0227	93.4959	92.969	50.6197	-0.118741	5.85292	0.0666233	0.796318	0.999745
STM14_2407	32.3532	43.8571	45.2926	32.1464	0.0181475	5.10001	0.00194916	0.964785	0.999745
STM14_2408	51.4371	62.3306	54.8279	53.0925	-0.0767129	5.96357	0.0494335	0.824052	0.999745
STM14_2409	80.5102	125.225	96.4123	66.4747	-0.339309	6.24836	0.660317	0.416448	0.999745
STM14_2410	64.7064	70.9328	70.72	58.7654	-0.0690878	5.92269	0.0386709	0.844102	0.999745
STM14_2412	14.462	15.5121	15.6273	15.2732	0.0426874	3.71488	0.0134409	0.907704	0.999745
STM14_2413	14.7602	14.102	9.27041	12.8004	-0.37043	3.97686	0.911192	0.339798	0.999745
STM14_2414	114.205	106.752	112.834	117.24	0.0586441	6.90902	0.0331751	0.855473	0.999745
STM14_2415	21.0221	24.1143	22.5139	25.3099	0.0856931	4.66251	0.0436453	0.834515	0.999745
STM14_2416	3.13095	4.23059	4.50277	4.80014	0.339273	2.90265	0.547881	0.459185	0.999745
STM14_2418	9.54195	12.5507	11.1245	11.0549	0.00420221	3.37729	0.000125371	0.991066	0.999745
STM14_2419	461.592	445.199	381.146	388.812	-0.235944	8.34777	0.376463	0.539502	0.999745
STM14_2420	1216.6	1200.22	1195.62	866.353	-0.229224	9.80881	0.274024	0.600645	0.999745
STM14_2421	3.57823	4.79466	2.91356	3.92739	-0.260565	1.91632	0.333199	0.563782	0.999745
STM14_2422	22.2149	27.0757	28.341	19.2006	-0.0614149	4.60821	0.02371	0.877625	0.999745
STM14_2423	12.822	12.1277	13.5083	9.01845	-0.16747	3.66398	0.18678	0.66561	0.999745
STM14_2424	3.42914	2.11529	3.4433	3.63647	0.361647	1.95473	0.632635	0.42639	0.999745
[truncated: 2,670 more rows]

## Sheet: ArcA_ctrl vs. ArcA_NaOCl
Differential expression analysis between the selected strains and conditions evaluated with transcriptomic data from the Salmonella detected ORFs
ORF	ArcA_Control_1	ArcA_Control_2	ArcA_NaOCl_1	ArcA_NaOCl_2	logFC	logCPM	LR	PValue	FDR
EBG00001039182	4.2578	10.9582	8.34199	26.5382	1.20129	3.29916	4.26048	0.0390089	0.288089
EBG00001039192	2.36544	2.12621	1.6684	2.05457	-0.259954	1.4848	0.223127	0.636668	0.932196
EBG00001039196	3.62701	4.90664	0.625649	0.684858	-2.65947	3.77038	18.7914	1.45821e-05	0.000878103
EBG00001039203	4.41549	4.74309	2.0855	3.93793	-0.578856	2.09668	1.53349	0.215589	0.684502
EBG00001039210	45.7319	53.8095	59.0196	45.7143	0.072312	5.28884	0.0439472	0.833952	0.966677
EBG00001039212	20.5005	18.1546	14.5985	23.97	0.000857541	4.19632	4.5612e-06	0.998296	0.999236
EBG00001039217	5.20397	3.10754	161	177.549	5.34086	7.31179	17.1121	3.52371e-05	0.00172405
EBG00001039227	14.508	15.047	12.9301	28.764	0.500047	3.94486	1.01223	0.314368	0.781958
EBG00001039241	5.36167	9.48617	5.21374	4.96522	-0.542375	2.91838	1.36862	0.24205	0.714747
EBG00001039248	5.20397	5.56086	84.0456	100.503	4.09471	6.36641	25.9052	3.58602e-07	5.43339e-05
EBG00001039249	5.99245	1.96266	85.714	92.627	4.47787	6.32146	27.2672	1.77192e-07	3.45972e-05
EBG00001039252	1.41927	2.61688	1.87695	3.08186	0.316422	1.20718	0.338938	0.560443	0.903329
EBG00001039257	22.8659	10.7946	710.946	724.751	5.4127	9.46627	17.0145	3.7096e-05	0.00177796
EBG00001039262	5.99245	7.19641	7.71634	7.87586	0.241964	3.01527	0.345085	0.556909	0.902109
EBG00001039271	89.7291	90.7729	32.1167	31.3322	-1.50787	5.55195	12.2915	0.000455029	0.0122913
EBG00001039274	4.73088	3.27109	3.7539	3.93793	-0.0571592	2.09011	0.0161063	0.899011	0.984046
EBG00001039276	1.57696	8.34129	4.171	13.5259	0.842146	2.34998	1.45489	0.227745	0.696884
EBG00001039280	0.788481	6.05152	4.171	14.8957	1.4818	2.22549	3.3504	0.0671885	0.392435
EBG00001039285	16.085	10.6311	403.752	420.845	4.94563	8.5711	23.5471	1.21893e-06	0.000127229
EBG00001039288	8.0425	13.2479	11.0531	22.4291	0.658638	3.43523	2.07212	0.150013	0.592155
EBG00001039290	2.36544	3.27109	3.12825	2.05457	-0.134141	1.83308	0.0691809	0.792533	0.959838
EBG00001039294	2.52314	2.61688	2.9197	1.71214	-0.17172	1.39449	0.117464	0.731802	0.946101
EBG00001039296	5.04628	2.78043	157.038	165.393	5.35663	7.25417	18.3134	1.87388e-05	0.00106043
EBG00001039300	11.3541	15.7013	23.5661	19.8609	0.681064	3.78654	3.01103	0.0826999	0.446242
EBG00001039301	273.761	752.025	1014.8	2814.59	1.90038	9.7038	5.18334	0.0228044	0.207582
EBG00001039302	14.8234	17.8275	12.9301	15.5805	-0.192942	4.13168	0.222476	0.637159	0.932196
EBG00001039304	9.30407	13.9022	13.3472	19.5184	0.505815	3.48804	1.44792	0.228861	0.698306
EBG00001039305	5.67706	2.94398	79.8746	95.3665	4.33793	6.34543	27.1108	1.92126e-07	3.45972e-05
EBG00001039307	5.51937	6.05152	7.50779	4.96522	0.0987939	2.76208	0.0515235	0.820433	0.963599
EBG00001039310	8.2002	8.83195	12.0959	7.36222	0.184339	3.39926	0.183458	0.668418	0.937043
EBG00001039321	11.8272	11.9395	12.513	12.4987	0.0735421	3.27772	0.0353261	0.850914	0.971357
EBG00001039323	14.8234	9.15906	394.368	399.443	5.04616	8.48466	23.7642	1.0889e-06	0.00011624
EBG00001039327	33.1162	111.381	111.991	295.174	1.49465	6.57007	3.79979	0.051259	0.337204
EBG00001039342	5.36167	1.7991	0.625649	1.71214	-1.56283	1.48194	6.394	0.0114507	0.128363
EBG00001039344	33.9047	38.1082	9.59329	16.779	-1.44539	4.69347	4.32834	0.0374827	0.28169
EBG00001039357	4.57319	2.94398	3.54535	3.08186	-0.188068	1.60437	0.159826	0.689317	0.940264
EBG00001039363	6.62324	7.19641	5.00519	3.08186	-0.784613	2.47269	3.13609	0.0765773	0.425661
EBG00001039369	3.62701	7.19641	6.46504	4.96522	0.0752813	2.13464	0.0247069	0.8751	0.978653
EBG00001039376	4.73088	4.90664	96.35	98.962	4.3353	6.42332	27.5901	1.49947e-07	3.45972e-05
EBG00001039378	3.62701	3.10754	1.6684	2.22579	-0.771785	1.58585	2.44581	0.117839	0.535809
EBG00001039391	4.2578	4.08887	147.653	169.845	5.2426	7.19136	16.9011	3.93796e-05	0.00184966
EBG00001039392	6.93863	9.81328	4.37954	7.19101	-0.520197	2.96119	1.40595	0.23573	0.706697
EBG00001039406	1.57696	2.12621	0.834199	1.36972	-0.709568	1.25758	1.45846	0.227176	0.696412
EBG00001039407	77.2711	193.649	231.073	706.26	1.79074	7.74814	6.62905	0.0100329	0.117225
EBG00001039414	9.93486	9.48617	11.6788	7.70465	-0.00994177	2.99753	0.000597772	0.980494	0.997557
EBG00001039416	3.62701	3.5982	158.915	182.515	5.55453	7.33936	18.361	1.82759e-05	0.00104685
EBG00001039420	5.36167	9.15906	5.83939	4.96522	-0.427215	2.33503	0.86938	0.351127	0.801382
EBG00001039422	4.1001	1.63555	143.691	156.49	5.69874	7.19135	19.1751	1.19257e-05	0.000746868
EBG00001039423	13.8773	8.17774	525.754	510.904	5.55193	9.01618	17.644	2.6635e-05	0.00137477
EBG00001039425	3.9424	3.5982	4.37954	3.25307	0.00686127	2.26674	0.000225495	0.988019	0.997826
EBG00001039434	11.0387	5.23375	215.015	206.656	4.69165	7.51072	22.5504	2.04702e-06	0.000195865
EBG00001039437	30.5931	51.0291	26.4858	91.7709	0.536444	5.1147	0.881668	0.347745	0.800606
EBG00001039438	12.1426	7.19641	11.8873	7.53344	-0.000417365	3.29618	7.90291e-07	0.999291	0.999291
STM14_0001	204.532	161.265	64.0248	105.982	-1.10442	6.73251	6.48252	0.010894	0.124197
STM14_0002	1381.26	1285.7	1312.61	1332.39	-0.0119284	9.88446	0.000929106	0.975683	0.997557
STM14_0003	578.745	546.436	513.658	472.894	-0.18972	8.63638	0.262124	0.608665	0.925612
STM14_0004	1108.92	1076.68	984.563	974.724	-0.1577	9.58352	0.169863	0.680234	0.940088
STM14_0005	79.952	76.7072	95.9329	104.612	0.356372	6.67238	0.910674	0.339936	0.793091
STM14_0006	65.4439	68.2023	47.9664	52.2204	-0.415163	5.96983	1.44666	0.229064	0.698306
STM14_0007	1064.61	967.099	1384.35	1472.27	0.491618	10.5005	1.50722	0.219564	0.686398
STM14_0008	88.9406	78.1792	67.153	89.5452	-0.0921262	6.38409	0.0666592	0.796265	0.959838
STM14_0009	11.0387	11.9395	5.00519	8.90315	-0.710939	3.80057	2.84417	0.091706	0.46507
STM14_0010	3.62701	2.61688	2.5026	3.25307	-0.108671	2.03311	0.0517208	0.820095	0.963599
STM14_0011	3.15392	4.90664	1.6684	4.794	-0.287496	2.06874	0.308056	0.578876	0.913032
STM14_0013	513.143	328.418	1389.78	1818.98	1.93082	11.1717	17.0202	3.69838e-05	0.00177796
STM14_0014	87.6791	62.3143	183.732	225.661	1.44839	8.26658	12.154	0.000489825	0.0131315
STM14_0016	6.15015	6.8693	4.37954	4.96522	-0.472802	3.34658	1.14135	0.285367	0.756842
STM14_0022	32.0123	40.2345	36.7048	38.6945	0.0621472	5.28027	0.0326745	0.856555	0.973664
STM14_0023	20.8159	22.2434	20.855	21.7442	-0.0149523	4.59248	0.00175738	0.966562	0.997557
STM14_0025	4.57319	4.57953	3.7539	3.93793	-0.248226	2.23426	0.276303	0.599135	0.920254
STM14_0028	16.4004	13.7386	20.6464	17.4639	0.336121	3.71264	0.767822	0.380892	0.824237
STM14_0029	2.99623	3.43465	2.5026	2.397	-0.390502	1.4413	0.675187	0.411249	0.836663
STM14_0030	7.72711	10.4675	9.17619	8.73194	-0.0228638	3.28783	0.00313971	0.955315	0.995809
STM14_0031	7.72711	6.37863	5.83939	7.19101	-0.110053	2.77785	0.0670218	0.795723	0.959838
STM14_0032	2.36544	2.78043	3.3368	2.56822	0.188034	1.73822	0.149173	0.699327	0.943348
STM14_0033	1.89235	1.7991	2.71115	3.5955	0.77664	1.50527	2.45633	0.117052	0.533779
STM14_0034	2.83853	3.43465	3.54535	5.13643	0.478547	2.09664	1.07334	0.300192	0.770913
STM14_0035	8.98868	7.03285	6.88214	9.93044	0.0749557	3.35576	0.0303227	0.86176	0.975887
STM14_0036	2.05005	1.63555	3.12825	1.1985	0.191627	1.43943	0.113755	0.735909	0.946101
STM14_0041	6.78094	5.0702	5.21374	7.87586	0.149956	2.7863	0.107055	0.743522	0.946101
STM14_0042	25.3891	24.5332	21.2721	29.7913	0.0350075	4.56991	0.00837653	0.927077	0.992203
STM14_0044	32.6431	34.8372	42.7527	54.9598	0.535093	5.23961	2.3996	0.121366	0.543562
STM14_0045	17.1889	14.3928	14.807	16.2654	-0.0226388	4.01187	0.00346848	0.953037	0.99498
STM14_0046	6.30785	5.23375	5.00519	6.33493	-0.0203743	2.65795	0.00213714	0.963128	0.997557
STM14_0047	29.9623	36.3091	29.197	29.9625	-0.163255	4.95566	0.222566	0.637092	0.932196
STM14_0048	117.168	140.821	217.934	202.889	0.705796	7.39219	3.49751	0.0614613	0.37638
STM14_0049	86.5752	98.4599	126.381	119.165	0.408067	6.68302	1.17003	0.279394	0.752148
STM14_0050	22.8659	22.0799	41.9185	28.5928	0.646949	4.7826	3.0033	0.0830952	0.447077
STM14_0051	4.1001	5.56086	7.92489	7.70465	0.692574	2.39857	2.61183	0.106069	0.505795
STM14_0052	603.503	680.715	196.037	210.08	-1.66077	8.99564	14.8195	0.000118303	0.00451764
STM14_0053	11.1964	9.97684	7.71634	7.70465	-0.456667	2.96714	1.29126	0.255816	0.72576
STM14_0054	210.682	191.195	148.905	148.443	-0.434574	7.62423	1.28638	0.256716	0.726384
STM14_0055	615.961	576.53	837.536	678.694	0.346446	9.66544	0.777515	0.377902	0.821002
STM14_0056	155.646	146.872	186.235	140.909	0.112554	7.45103	0.086861	0.768206	0.951719
STM14_0057	22.5506	20.6079	28.9884	23.4564	0.279015	4.77673	0.60668	0.436041	0.848237
STM14_0058	87.9945	89.7915	111.157	84.4087	0.136953	6.69266	0.128383	0.720115	0.946101
STM14_0059	134.515	131.825	140.145	108.208	-0.101272	7.18715	0.0719574	0.788508	0.95973
STM14_0060	51.2513	56.5899	43.5869	60.4387	-0.0505259	5.82141	0.020063	0.887361	0.982846
STM14_0061	97.2985	93.2262	144.734	157.004	0.663292	6.85343	2.98911	0.0838264	0.447932
STM14_0062	16.8735	16.0284	19.6037	21.9154	0.33624	4.26579	0.826751	0.363214	0.81031
STM14_0063	34.5355	36.9634	23.7747	38.5233	-0.195813	4.92973	0.251286	0.616171	0.926564
STM14_0064	1.89235	1.63555	3.3368	1.71214	0.484086	1.48635	0.839678	0.359489	0.809453
STM14_0065	1.73466	1.7991	2.9197	3.25307	0.801823	1.65087	2.32859	0.127017	0.554975
STM14_0069	1.89235	1.47199	1.45985	2.56822	0.279289	1.34601	0.263784	0.607533	0.925534
STM14_0071	0.788481	0.817774	3.54535	3.42429	2.08888	1.41041	14.0797	0.000175229	0.00618836
STM14_0072	4.41549	5.39731	6.04794	5.82129	0.273448	2.53941	0.430504	0.511742	0.884372
STM14_0074	4.1001	2.78043	3.12825	2.91065	-0.192113	1.91086	0.165838	0.683838	0.940088
STM14_0075	56.1398	61.0059	72.1582	65.4039	0.231419	6.02702	0.453248	0.500796	0.883108
STM14_0077	20.0274	27.6407	71.324	53.2477	1.38475	6.07697	9.30989	0.0022792	0.0403576
STM14_0078	39.8971	39.0896	86.3396	99.6468	1.23531	6.73444	7.96714	0.00476341	0.0682127
STM14_0080	26.493	29.9305	18.3524	21.7442	-0.490453	4.66845	1.87968	0.17037	0.62763
STM14_0081	506.205	443.56	208.967	286.442	-0.938745	8.0618	3.8094	0.0509658	0.335745
STM14_0082	7.09633	7.19641	9.80184	8.21829	0.330147	3.0587	0.672939	0.412029	0.836705
STM14_0083	17.5043	16.0284	20.4379	20.3745	0.28295	4.09091	0.533604	0.465096	0.864828
STM14_0084	21.7621	15.3741	14.3899	16.4366	-0.267364	4.34774	0.458708	0.498228	0.883108
STM14_0085	35.3239	31.4025	27.9457	25.3397	-0.325266	4.89941	0.878773	0.348538	0.800606
STM14_0087	25.3891	17.0097	13.3472	17.4639	-0.457594	4.11709	1.34393	0.246343	0.718232
STM14_0088	4.41549	3.43465	2.29405	2.56822	-0.683229	1.64846	2.09236	0.148037	0.590234
STM14_0090	6.30785	6.37863	4.37954	6.84858	-0.164391	2.41611	0.147537	0.7009	0.943408
STM14_0091	6.46554	4.41598	3.12825	5.65008	-0.29509	2.27931	0.389431	0.532599	0.896651
STM14_0092	9.14638	6.54219	5.42229	5.30765	-0.548029	2.70055	1.66255	0.197259	0.666966
STM14_0094	16.7158	14.3928	14.1814	13.8684	-0.14971	4.05544	0.152823	0.695852	0.943348
STM14_0095	56.1398	43.9962	68.6129	50.8507	0.253279	5.32756	0.492493	0.482817	0.873909
STM14_0096	99.1909	100.095	59.6452	67.4585	-0.64827	6.04317	3.09486	0.0785401	0.430458
STM14_0098	38.1625	38.2718	48.175	34.0717	0.103994	4.91681	0.0784938	0.779349	0.954857
STM14_0100	15.2965	20.6079	19.8122	17.2927	0.0464938	4.39613	0.0150001	0.902523	0.985162
STM14_0103	11.1964	11.4488	13.9728	15.0669	0.359064	3.88672	0.679772	0.409665	0.836419
STM14_0104	48.0973	57.2441	61.7307	59.9251	0.207663	5.99881	0.327446	0.567167	0.906798
STM14_0106	127.892	113.671	146.61	181.145	0.440377	6.89665	1.31139	0.252144	0.721089
STM14_0107	137.038	156.195	135.349	129.781	-0.145364	7.16188	0.152666	0.696	0.943348
STM14_0108	73.0133	75.8894	83.0028	78.0738	0.113204	6.39795	0.096886	0.755599	0.94874
STM14_0109	186.555	220.799	180.813	200.835	-0.0939075	7.75109	0.0576128	0.81031	0.962917
STM14_0110	148.234	177.948	149.113	146.388	-0.142484	7.52638	0.133398	0.714934	0.946101
STM14_0111	470.408	500.805	543.481	496.864	0.0991699	8.99319	0.0687393	0.793181	0.959838
STM14_0112	686.451	728.8	681.749	741.187	0.00783785	9.55254	0.000417707	0.983694	0.997557
STM14_0113	13.8773	9.64973	3.3368	8.04708	-1.02913	2.94878	4.70863	0.0300116	0.246873
STM14_0114	79.6366	79.4876	75.7036	79.9571	-0.0315772	6.33883	0.00832254	0.927311	0.992203
STM14_0115	18.1351	19.9537	30.6568	21.9154	0.462391	5.02243	1.35015	0.245252	0.717724
STM14_0116	98.8755	119.395	165.171	138.341	0.475443	7.64577	1.09347	0.295703	0.767356
STM14_0117	67.6517	74.4174	63.6077	64.5478	-0.14855	6.18122	0.182905	0.668888	0.937043
STM14_0118	19.5543	19.9537	12.9301	13.0123	-0.605937	4.00987	2.58807	0.107671	0.508273
STM14_0119	5.04628	5.0702	4.37954	4.45158	-0.1947	2.19044	0.189396	0.66342	0.937043
STM14_0120	3.31162	2.12621	3.7539	3.42429	0.392434	1.89601	0.616853	0.432219	0.848237
STM14_0121	8.98868	7.85063	6.46504	10.9577	0.0573664	3.3471	0.0179339	0.893468	0.982846
STM14_0122	2.99623	2.61688	2.29405	4.45158	0.284171	2.02694	0.342713	0.558268	0.902109
STM14_0123	71.9095	52.6646	69.8642	88.8603	0.34989	6.20797	0.915256	0.338724	0.793091
STM14_0124	51.882	44.9775	43.7954	43.4885	-0.15026	5.69067	0.190128	0.66281	0.937043
STM14_0125	6.15015	6.21508	9.17619	6.50615	0.335439	3.38834	0.592267	0.441544	0.848928
STM14_0126	13.7196	10.9582	16.2669	11.4714	0.164368	4.38977	0.140745	0.707541	0.945344
STM14_0127	23.9698	25.1874	34.6193	30.4762	0.404186	5.3146	1.08921	0.296647	0.768109
STM14_0129	35.1662	32.7109	28.5713	32.0171	-0.162996	4.92943	0.22186	0.637626	0.932196
STM14_0131	16.7158	15.3741	91.9704	39.0369	2.02599	5.05113	21.1608	4.22313e-06	0.000325181
STM14_0132	46.5204	41.0522	223.148	90.5724	1.83959	6.36673	16.5668	4.6966e-05	0.00210094
STM14_0133	55.9821	50.702	191.657	116.597	1.52982	6.43222	13.6727	0.000217589	0.00724834
STM14_0134	83.7367	70.165	153.701	132.862	0.89643	6.5415	4.93806	0.0262716	0.227251
STM14_0135	7.41172	6.21508	6.67359	6.50615	-0.0490985	2.37461	0.0123086	0.911661	0.989845
STM14_0138	7.25402	8.83195	8.34199	6.67736	-0.102753	2.90891	0.0618643	0.803573	0.962112
STM14_0139	47.9396	46.7766	56.517	58.3841	0.278719	5.66844	0.677551	0.410431	0.836663
STM14_0140	33.747	33.5287	40.6672	26.5382	-0.00424296	5.09119	0.00014106	0.990524	0.997841
STM14_0141	2.05005	2.28977	1.87695	1.1985	-0.512863	1.16089	0.88278	0.347442	0.800606
STM14_0142	381.94	306.174	303.44	381.808	-0.00592468	8.19401	0.000214832	0.988306	0.997826
STM14_0144	5.83476	7.85063	4.79664	3.42429	-0.738628	3.35789	1.77969	0.182187	0.6425
STM14_0145	258.306	256.944	194.368	180.802	-0.457757	7.86034	1.37957	0.240174	0.713377
STM14_0146	304.669	275.917	280.291	239.358	-0.160088	8.21295	0.17597	0.674859	0.93837
STM14_0147	45.4165	42.6878	47.1322	48.4537	0.11762	5.81262	0.118604	0.730553	0.946101
STM14_0148	341.254	334.469	290.301	260.417	-0.295182	8.39568	0.634099	0.425856	0.845077
STM14_0149	376.894	327.109	346.193	283.531	-0.160991	8.64438	0.183915	0.66803	0.937043
STM14_0150	246.479	219.163	249.426	200.15	-0.0508546	8.13797	0.0174414	0.894932	0.982846
STM14_0151	151.073	173.532	162.043	144.505	-0.0826778	7.57113	0.047604	0.827286	0.965546
STM14_0152	262.406	240.262	253.597	211.792	-0.11132	8.18847	0.0850262	0.770598	0.952482
STM14_0153	151.073	164.7	138.686	100.503	-0.401163	7.44434	1.07885	0.298954	0.76984
STM14_0154	177.724	180.892	178.936	124.644	-0.240762	7.64135	0.381409	0.53685	0.897438
STM14_0155	358.128	354.914	351.823	282.333	-0.169276	8.60565	0.203001	0.65231	0.936113
STM14_0156	241.275	252.038	260.687	204.772	-0.0840219	7.98164	0.0456943	0.830732	0.966677
STM14_0157	150.915	163.555	124.713	98.4483	-0.495158	7.25096	1.71368	0.190508	0.655544
STM14_0158	412.06	420.008	379.561	315.719	-0.259201	8.73724	0.487934	0.48485	0.874851
STM14_0159	1046.79	1034.48	1395.82	1348.83	0.399146	10.1229	1.02605	0.311089	0.779299
STM14_0160	1954.8	1967.56	2401.03	2301.81	0.261803	11.0002	0.410416	0.521758	0.892229
STM14_0161	162.585	174.676	160.583	201.177	0.101408	7.53302	0.0707595	0.790234	0.959734
STM14_0162	506.678	581.928	830.028	1019.24	0.764498	9.62383	3.71265	0.0540016	0.347936
STM14_0163	17.9774	17.991	16.2669	23.4564	0.146042	4.4555	0.124145	0.724582	0.946101
STM14_0164	13.0888	17.1732	10.0104	14.8957	-0.274994	4.16158	0.456527	0.499252	0.883108
STM14_0166	18.1351	13.4115	21.4806	21.0594	0.430084	4.54497	1.32068	0.25047	0.721089
STM14_0167	71.7518	64.9312	69.8642	81.1557	0.144206	6.49294	0.1456	0.702776	0.943408
STM14_0168	77.2711	75.5623	51.7203	68.3146	-0.347376	6.17695	0.977533	0.322809	0.785206
STM14_0169	164.477	141.475	221.897	214.874	0.513456	8.37797	1.8269	0.176494	0.632962
STM14_0170	3.31162	1.96266	2.0855	1.54093	-0.553104	1.4241	1.11725	0.290512	0.761922
STM14_0171	2.52314	3.27109	2.29405	4.10915	0.164975	1.61444	0.117154	0.732142	0.946101
STM14_0174	53.459	48.9029	50.469	53.7613	0.02629	5.80512	0.00536565	0.941607	0.993202
STM14_0175	112.753	121.521	109.489	122.418	-0.0144364	6.73059	0.00148273	0.969284	0.997557
STM14_0176	90.3599	84.0671	97.1842	93.4831	0.128281	6.41858	0.135718	0.712575	0.946101
STM14_0177	9.93486	10.4675	10.0104	10.4441	0.00454089	3.30541	0.000131809	0.99084	0.997841
STM14_0178	5.36167	4.74309	3.3368	5.13643	-0.240493	2.42438	0.295766	0.586549	0.915986
STM14_0180	35.0085	43.0149	54.8486	46.2279	0.372674	5.44341	1.20185	0.272952	0.744947
STM14_0182	118.272	118.414	92.3875	109.406	-0.229737	8.30389	0.353203	0.552306	0.902103
STM14_0183	817.497	677.116	1373.93	1311.67	0.845443	11.6052	4.11133	0.0425968	0.301524
STM14_0184	538.532	362.601	775.805	646.163	0.65799	10.622	2.4608	0.116719	0.533297
STM14_0185	1086.05	1090.58	4403.11	2234.52	1.60852	11.3189	12.2903	0.00045533	0.0122913
STM14_0187	1.41927	1.63555	3.3368	2.05457	0.795199	2.23402	2.00793	0.156478	0.604151
STM14_0188	3.46932	6.05152	6.04794	5.65008	0.296791	2.49514	0.433214	0.510416	0.883853
STM14_0189	12.458	14.8835	17.5182	22.0867	0.536458	4.34542	1.88663	0.169583	0.627577
STM14_0190	1427.78	1604.96	6142.21	3373.95	1.64973	11.3159	12.865	0.000334782	0.00995234
STM14_0191	112.753	157.994	86.9652	98.962	-0.541811	6.97353	1.74647	0.186321	0.646823
STM14_0192	189.235	168.134	155.995	181.83	-0.0809718	7.18364	0.0467561	0.828807	0.965982
STM14_0193	13.2465	15.7013	15.0156	17.1214	0.152526	3.86398	0.162664	0.686716	0.940088
STM14_0194	19.0812	17.5004	31.9081	26.8807	0.682392	4.49987	3.55064	0.0595224	0.369322
STM14_0195	54.2475	50.702	69.2385	67.4585	0.381022	5.78751	1.2072	0.271888	0.74334
STM14_0196	181.981	165.681	138.894	137.485	-0.331023	7.13053	0.737919	0.390328	0.829168
STM14_0197	30.4354	25.0239	65.2761	39.3793	0.914285	6.26276	3.77668	0.0519718	0.339044
STM14_0198	62.7631	52.9917	123.044	64.7191	0.696856	7.05347	1.92368	0.165452	0.622699
STM14_0199	63.7092	63.7863	37.9561	41.9475	-0.673228	5.6195	4.03022	0.0446922	0.310531
STM14_0200	542.79	304.048	1136.6	1500.18	1.63857	9.24283	14.9472	0.000110563	0.00429185
STM14_0201	135.776	251.384	183.107	170.187	-0.132035	7.36394	0.106229	0.744479	0.946101
STM14_0202	68.2824	76.2165	62.7735	47.5976	-0.389483	6.13425	1.04658	0.306295	0.776592
STM14_0203	183.558	178.929	154.744	158.202	-0.211969	7.74165	0.291768	0.58909	0.915986
STM14_0204	65.2862	78.8334	62.982	65.4039	-0.166497	6.0224	0.231131	0.630687	0.930825
STM14_0205	35.4816	38.1082	43.7954	35.7838	0.111684	5.23649	0.107295	0.743246	0.946101
STM14_0206	5.04628	4.41598	2.71115	6.67736	0.00857994	2.66273	0.000322089	0.985681	0.997557
STM14_0207	6.93863	7.85063	3.54535	6.67736	-0.516571	3.11055	1.2375	0.265954	0.737112
STM14_0208	2.52314	2.28977	1.2513	2.22579	-0.438464	1.25836	0.704195	0.401378	0.832798
STM14_0209	7.41172	8.34129	7.09069	14.0396	0.431297	3.04108	0.883449	0.347259	0.800606
STM14_0211	130.572	119.886	32.7423	72.4237	-1.2507	6.29861	3.3795	0.0660122	0.391984
STM14_0212	76.0096	76.0529	33.5765	55.8159	-0.764145	6.30183	3.82415	0.0505188	0.334207
STM14_0213	80.1097	71.637	65.0675	78.245	-0.0819405	6.22943	0.055426	0.813877	0.963599
STM14_0214	58.8207	53.9731	58.1854	64.7191	0.124155	6.14463	0.128613	0.719874	0.946101
STM14_0216	40.2125	38.5989	37.3304	57.6993	0.271731	5.72547	0.561682	0.453583	0.85762
STM14_0217	12.1426	15.2106	17.9353	12.4987	0.15143	4.89662	0.0914654	0.762322	0.950469
STM14_0218	153.911	181.219	134.515	135.944	-0.309243	8.011	0.405852	0.524082	0.892733
STM14_0219	81.2135	87.1747	42.9613	45.0294	-0.935845	6.14023	5.39451	0.0202002	0.189005
STM14_0220	1052.31	1053.46	1227.94	1247.98	0.233622	9.83166	0.364905	0.545794	0.90107
STM14_0221	195.543	235.846	174.973	182.172	-0.272377	7.33557	0.535189	0.464433	0.864828
STM14_0222	32.17	27.4772	23.5661	26.8807	-0.2406	4.82214	0.442676	0.505834	0.883853
STM14_0223	89.8868	85.7027	118.456	83.5527	0.201548	6.7895	0.256731	0.612375	0.926564
STM14_0224	1.73466	2.94398	3.54535	2.91065	0.458018	2.08638	0.790289	0.374013	0.816395
STM14_0226	264.141	258.416	371.636	300.481	0.36298	8.33591	0.859972	0.353747	0.802302
STM14_0228	64.1823	89.7915	120.75	48.9673	0.139735	6.80634	0.0510631	0.821224	0.963599
STM14_0229	12.7734	11.1217	14.807	8.21829	-0.0580096	4.01567	0.0108544	0.917023	0.990431
STM14_0230	3.31162	4.41598	6.88214	4.96522	0.609968	3.39741	1.15062	0.28342	0.75477
STM14_0231	8.83099	10.9582	15.2241	5.82129	0.0814435	4.1014	0.0209125	0.885018	0.982846
STM14_0234	4.1001	5.72441	8.55054	5.82129	0.540284	2.43056	1.54956	0.2132	0.684502
STM14_0235	7.72711	13.2479	11.8873	9.93044	0.0553949	3.58201	0.0176285	0.894373	0.982846
STM14_0238	1.26157	1.63555	2.5026	2.05457	0.640261	1.33948	1.30971	0.252447	0.721256
STM14_0240	17.0312	19.7901	10.2189	21.4018	-0.212643	4.28419	0.244388	0.621055	0.927284
STM14_0241	172.677	148.835	218.56	200.15	0.380925	7.65294	1.00795	0.315395	0.781958
STM14_0243	70.0171	79.4876	57.5597	52.7341	-0.439008	6.06902	1.62076	0.202986	0.6719
STM14_0244	118.903	109.909	232.533	198.78	0.914303	7.12371	5.32005	0.0210815	0.196079
STM14_0245	14.035	13.7386	16.4754	14.7244	0.166216	4.10241	0.184527	0.667512	0.937043
STM14_0246	29.1738	35.4914	35.662	28.5928	-0.0104468	5.32764	0.000845931	0.976797	0.997557
STM14_0247	104.395	91.5906	126.59	107.694	0.257159	6.8156	0.447596	0.503479	0.883392
STM14_0248	101.241	101.731	113.034	119.85	0.198392	6.60271	0.26859	0.604279	0.923364
STM14_0249	675.255	548.072	1688.63	1331.36	1.30367	9.89701	9.86051	0.00168864	0.0334095
STM14_0250	49.832	43.5056	68.4043	37.496	0.179925	6.03707	0.219002	0.639801	0.932858
STM14_0251	1268.03	1195.58	1083.62	1341.64	-0.0226132	9.83451	0.00282538	0.957609	0.9962
STM14_0252	75.5365	87.6653	69.4471	49.1385	-0.461784	5.94042	1.66194	0.197342	0.666966
STM14_0253	526.39	482.486	514.701	528.025	0.0476137	8.81218	0.015944	0.899519	0.984107
STM14_0254	166.527	165.027	163.712	183.199	0.0654424	7.54425	0.03057	0.861203	0.975887
STM14_0255	233.233	235.682	220.646	245.693	-0.00786305	7.92695	0.000403288	0.983978	0.997557
STM14_0256	263.195	288.838	356.829	273.601	0.191448	8.74861	0.200916	0.653983	0.937043
STM14_0257	1007.05	1112.01	1820.64	1194.73	0.50887	10.7664	1.29912	0.254374	0.724296
STM14_0258	677.147	687.257	1344.73	754.371	0.62141	10.2236	1.91861	0.16601	0.624003
STM14_0259	129.626	144.582	192.283	158.373	0.354583	8.06386	0.705315	0.401004	0.832798
STM14_0260	528.44	486.085	456.724	453.205	-0.15698	8.89172	0.177848	0.67323	0.937253
STM14_0261	173.15	179.42	140.98	114.029	-0.467597	7.35233	1.41973	0.233448	0.705646
STM14_0262	52.5128	54.9544	36.7048	33.2156	-0.620337	5.52083	2.64391	0.103947	0.498204
STM14_0263	226.452	260.052	151.199	138.17	-0.749542	7.73217	3.04092	0.0811899	0.441361
STM14_0264	172.835	181.219	144.525	127.555	-0.380043	7.4336	0.908921	0.340401	0.79326
STM14_0265	442.18	494.099	430.447	333.355	-0.293828	8.99149	0.497612	0.480551	0.872796
STM14_0266	1161.12	1166.47	1798.74	1330.17	0.426786	10.586	1.01031	0.314828	0.781958
STM14_0267	419.787	430.64	740.769	490.016	0.533177	9.02916	1.86649	0.171877	0.630101
STM14_0268	480.185	529.59	497.6	377.87	-0.206004	9.0709	0.276659	0.5989	0.920194
STM14_0269	243.483	257.599	258.602	214.018	-0.0844896	7.95079	0.0438476	0.834137	0.966677
STM14_0270	305.457	321.385	381.646	298.598	0.117814	8.42182	0.0920169	0.761629	0.950417
STM14_0271	144.45	153.414	124.921	91.4285	-0.46171	7.30295	1.34824	0.245586	0.717807
STM14_0272	63.2362	72.7818	64.4419	47.5976	-0.280724	6.18955	0.576131	0.447833	0.853345
STM14_0273	301.83	317.296	342.022	230.968	-0.111956	8.48695	0.0804244	0.776723	0.954857
STM14_0274	193.651	184.326	203.545	153.066	-0.0842442	7.62222	0.0471927	0.828022	0.965546
STM14_0275	50.7782	56.7535	49.8434	46.9128	-0.152494	5.74411	0.198515	0.655922	0.937043
STM14_0276	187.343	182.854	173.93	183.542	-0.0504007	7.4951	0.0181207	0.892918	0.982846
STM14_0277	48.8858	44.814	44.2125	55.8159	0.0953207	5.53567	0.0801478	0.777097	0.954857
STM14_0278	63.2362	53.3188	51.3032	55.9871	-0.119184	5.99621	0.115556	0.733905	0.946101
STM14_0279	110.86	95.0253	101.772	135.944	0.20776	6.57902	0.281382	0.595797	0.919034
STM14_0280	119.218	90.1186	86.3396	121.733	-0.00822512	6.49172	0.000433102	0.983396	0.997557
STM14_0281	42.4203	40.2345	38.3732	30.9898	-0.254287	5.25181	0.549305	0.458602	0.859886
STM14_0282	62.7631	42.8513	38.5817	39.5505	-0.43474	5.51578	1.54086	0.214489	0.684502
STM14_0283	212.259	170.751	152.867	185.596	-0.178181	7.40215	0.213952	0.643687	0.933704
STM14_0284	232.602	245.169	319.498	306.131	0.388945	8.44934	0.918097	0.337975	0.793091
STM14_0285	42.1049	38.5989	35.4535	41.0915	-0.075501	5.69693	0.0463268	0.829583	0.966406
STM14_0286	62.7631	67.7116	67.9872	83.3814	0.214863	6.26296	0.361132	0.547878	0.901184
STM14_0287	239.067	249.094	339.728	352.531	0.503941	8.15025	1.61714	0.203491	0.672624
STM14_0288	19.3966	23.2248	23.149	28.5928	0.281641	5.08868	0.639215	0.423995	0.843501
STM14_0289	38.1625	36.4727	37.539	44.1733	0.1315	5.86325	0.142827	0.705487	0.945344
STM14_0290	48.7281	52.174	36.9133	38.352	-0.422398	5.50246	1.58529	0.208001	0.679401
STM14_0293	5.36167	7.03285	10.2189	13.0123	0.906161	4.08427	2.08797	0.148463	0.590959
STM14_0294	22.2352	39.2531	10.2189	7.87586	-1.76529	5.01045	12.7788	0.000350566	0.0102913
STM14_0295	6.46554	7.35996	2.9197	1.88336	-1.5323	3.04483	8.83913	0.00294839	0.0482529
STM14_0297	49.9897	53.6459	56.0999	61.6372	0.184215	6.10333	0.156118	0.692756	0.942266
STM14_0300	17.662	14.0657	22.1063	24.1412	0.543393	4.70326	2.14642	0.142903	0.581139
STM14_0301	27.9122	22.8977	25.8602	25.3397	0.0106575	4.5856	0.000737782	0.97833	0.997557
STM14_0302	5.99245	5.23375	7.92489	9.07437	0.598661	3.05325	1.83994	0.174958	0.632962
STM14_0303	250.106	208.859	142.857	170.358	-0.551032	7.48221	1.52591	0.216727	0.684502
STM14_0304	96.1947	79.6511	69.8642	81.4981	-0.215961	6.26586	0.287533	0.591806	0.916787
STM14_0305	685.19	811.395	602.709	326.335	-0.687977	9.75247	1.94322	0.163319	0.618138
STM14_0306	65.4439	64.277	67.9872	66.26	0.0493647	5.91864	0.0206978	0.885605	0.982846
STM14_0307	41.6318	32.8745	36.2877	39.3793	0.0225519	5.10149	0.00414498	0.948666	0.994778
STM14_0308	44.1549	40.0709	30.4483	32.702	-0.414827	5.21752	1.38297	0.239596	0.713169
STM14_0309	85.4713	81.2867	62.1478	77.5601	-0.254571	6.27429	0.535098	0.464471	0.864828
STM14_0311	9.93486	6.54219	3.7539	4.794	-0.937877	2.87827	4.40673	0.0357974	0.274291
STM14_0312	3.46932	3.92531	2.71115	3.93793	-0.140331	2.33335	0.0795943	0.777848	0.954857
STM14_0313	5.20397	7.35996	8.96764	6.16372	0.261877	3.18477	0.337422	0.561321	0.903625
STM14_0314	2.83853	2.94398	3.54535	3.76672	0.338847	2.41902	0.528049	0.467428	0.866173
STM14_0315	10.881	9.32262	11.4702	11.4714	0.182575	3.89279	0.21532	0.642629	0.933511
STM14_0316	2.68083	1.96266	1.87695	3.5955	0.254482	1.97088	0.226677	0.633999	0.931217
STM14_0317	8.3579	8.17774	8.13344	5.47886	-0.287654	3.23957	0.413922	0.519986	0.890916
STM14_0318	7.41172	9.48617	4.37954	5.47886	-0.771186	3.29816	1.70171	0.192065	0.65897
STM14_0319	13.5619	11.6124	16.684	14.2108	0.292647	4.23013	0.581264	0.445817	0.85302
STM14_0320	3.62701	3.43465	4.79664	4.62279	0.4121	2.22275	0.872596	0.350238	0.800909
STM14_0321	9.93486	9.64973	16.4754	16.4366	0.747573	3.88464	3.9087	0.0480368	0.32418
STM14_0323	2.20775	1.14488	0.625649	1.36972	-0.702334	0.998988	1.32281	0.250089	0.721089
STM14_0324	1.41927	2.45332	2.0855	1.36972	-0.178215	1.21178	0.103951	0.747139	0.94654
STM14_0329	4.41549	4.25242	8.34199	4.96522	0.604665	2.70107	1.84044	0.174899	0.632962
STM14_0330	4.73088	5.72441	5.42229	5.65008	0.0844932	2.63163	0.0408897	0.839751	0.966785
STM14_0333	19.5543	19.463	24.1918	21.4018	0.223331	4.5128	0.385618	0.534612	0.897376
STM14_0334	2.36544	2.94398	3.54535	3.25307	0.352567	1.82124	0.573075	0.449039	0.853499
STM14_0336	1.73466	1.96266	2.71115	2.56822	0.507939	1.69265	0.999907	0.317333	0.781958
STM14_0338	9.93486	7.19641	11.4702	10.7865	0.374888	3.51967	0.861037	0.353449	0.802302
STM14_0340	35.1662	38.7625	35.4535	37.6672	-0.0153366	5.36272	0.00208652	0.963567	0.997557
STM14_0341	33.4316	28.7856	21.8977	29.2777	-0.279571	4.98469	0.567802	0.451134	0.855687
STM14_0342	9.93486	9.15906	3.54535	10.4441	-0.431618	3.75322	0.824072	0.363992	0.81031
STM14_0343	1.89235	1.7991	2.5026	1.36972	0.0423922	1.9042	0.00564728	0.940097	0.992742
STM14_0345	1.10387	2.45332	1.45985	1.1985	-0.418504	1.63628	0.49707	0.48079	0.872796
STM14_0348	3.15392	3.27109	2.71115	2.91065	-0.188468	2.11327	0.149609	0.698909	0.943348
STM14_0352	11.8272	10.3039	5.63084	6.16372	-0.903693	3.00363	5.0017	0.0253224	0.221077
STM14_0353	9.46177	10.3039	8.96764	8.56072	-0.173586	3.21412	0.190655	0.662372	0.937043
STM14_0354	49.5166	46.286	56.3084	42.9748	0.0500974	5.6128	0.021823	0.882559	0.982846
STM14_0355	7.25402	7.68707	7.71634	6.67736	-0.0566385	3.26758	0.0185777	0.891584	0.982846
STM14_0356	11.8272	11.1217	11.2617	12.3274	0.0406418	3.53569	0.00898181	0.924496	0.992203
STM14_0357	1.57696	2.45332	3.7539	2.397	0.592681	1.6011	1.27419	0.258982	0.728267
STM14_0358	61.6592	68.0388	64.859	74.1359	0.100351	5.93223	0.0844014	0.771419	0.952482
STM14_0359	3.9424	5.88797	3.96245	7.19101	0.196425	2.64892	0.182757	0.669015	0.937043
STM14_0360	153.911	131.825	167.048	114.371	-0.0224194	6.77081	0.00291673	0.95693	0.995945
STM14_0362	34.6932	30.5847	43.5869	34.7565	0.261569	5.06392	0.574997	0.44828	0.853499
STM14_0363	3.62701	5.72441	3.12825	3.93793	-0.392633	2.06561	0.715672	0.397567	0.832798
STM14_0364	117.641	94.5346	115.954	107.18	0.0724244	6.50031	0.0384358	0.844571	0.969181
STM14_0365	121.741	184.98	1384.77	527.854	2.64033	8.59734	27.0888	1.94321e-07	3.45972e-05
STM14_0366	211.786	207.224	207.298	246.206	0.114262	7.63341	0.087426	0.767475	0.951719
STM14_0367	161.639	169.933	143.899	162.14	-0.11542	7.24064	0.0977705	0.754522	0.94874
STM14_0368	71.9095	76.0529	41.0843	80.1284	-0.286041	6.30777	0.427288	0.513323	0.885348
STM14_0369	58.3476	51.8468	51.5118	42.1188	-0.235896	5.68839	0.428258	0.512845	0.88495
STM14_0370	28.7007	29.767	46.0895	32.702	0.428532	5.4144	1.24233	0.265022	0.736137
STM14_0371	9.61947	9.81328	20.855	10.2729	0.672745	4.11489	2.11429	0.14593	0.587849
STM14_0372	612.65	525.174	803.751	837.067	0.528124	9.38495	1.90817	0.167166	0.624003
STM14_0373	71.5941	78.3427	49.8434	83.039	-0.173215	6.61015	0.13111	0.717284	0.946101
STM14_0374	137.984	135.423	152.241	176.693	0.266891	7.2484	0.515375	0.472821	0.867072
STM14_0375	120.164	98.1328	177.476	217.785	0.856537	7.15918	5.08204	0.0241748	0.216284
STM14_0376	2.68083	4.08887	6.04794	7.01979	0.950572	2.63254	4.51244	0.0336491	0.264298
STM14_0378	220.144	196.756	170.177	147.416	-0.392675	7.61274	1.07456	0.299917	0.770913
STM14_0379	161.954	141.311	151.616	135.431	-0.079476	7.30085	0.046348	0.829545	0.966406
STM14_0381	2.68083	3.5982	3.12825	3.08186	-0.0145131	1.81034	0.00093929	0.97555	0.997557
STM14_0382	2.99623	1.47199	2.5026	0.856072	-0.448368	1.3232	0.509064	0.475544	0.868092
STM14_0383	1252.74	1132.62	608.131	993.044	-0.57501	9.54284	1.01071	0.314733	0.781958
STM14_0384	13.5619	9.32262	5.42229	9.07437	-0.650782	3.38434	1.60828	0.204733	0.67483
STM14_0385	12.9311	11.6124	10.4275	12.3274	-0.10675	3.56065	0.0705696	0.790509	0.959734
STM14_0386	4.73088	3.43465	2.29405	3.93793	-0.371959	2.1121	0.571388	0.449708	0.853791
STM14_0387	6.30785	8.99551	8.13344	7.19101	0.000627807	2.986	2.28379e-06	0.998794	0.999236
STM14_0388	14.3504	12.103	13.5557	14.7244	0.096918	3.94234	0.0649041	0.798906	0.959955
STM14_0389	21.289	23.2248	18.7695	23.114	-0.0855883	4.50569	0.0557288	0.813379	0.963493
STM14_0390	2.99623	3.92531	4.79664	4.28036	0.387171	1.95498	0.768009	0.380834	0.824237
STM14_0391	3.78471	4.25242	1.87695	1.02729	-1.48318	1.53914	7.54922	0.00600359	0.0801104
STM14_0392	4.88858	4.74309	2.71115	3.42429	-0.639291	2.57237	1.80801	0.178747	0.637139
STM14_0393	8.51559	11.1217	8.55054	11.6426	0.0459132	3.62038	0.0127759	0.910006	0.989192
STM14_0394	17.8197	18.3181	14.807	16.9502	-0.184483	4.17337	0.245168	0.620498	0.927284
STM14_0398	15.4542	15.047	10.4275	9.93044	-0.583171	3.62377	2.12304	0.145098	0.586007
STM14_0399	10.881	12.7573	7.92489	9.41679	-0.442323	3.42451	1.22853	0.267692	0.738794
STM14_0400	55.3514	71.8005	56.9341	62.1508	-0.0940684	5.78212	0.0694282	0.792171	0.959838
STM14_0401	41.7895	46.9402	40.0416	41.2627	-0.125742	5.36011	0.140202	0.708081	0.945344
STM14_0402	10.2503	11.2853	12.0959	10.9577	0.0968015	3.70721	0.0615794	0.804017	0.962112
STM14_0404	2.83853	2.61688	3.7539	2.56822	0.199087	2.14361	0.141831	0.706468	0.945344
STM14_0405	2.36544	0.981328	1.45985	2.05457	0.0774453	1.56959	0.0166081	0.897459	0.983873
STM14_0407	8.3579	8.01418	8.55054	7.70465	-0.012578	3.01537	0.000967209	0.97519	0.997557
STM14_0408	2.52314	2.78043	3.3368	4.62279	0.593544	1.95534	1.62479	0.202426	0.67099
STM14_0409	4.2578	5.88797	6.67359	5.13643	0.213276	2.68336	0.242013	0.622756	0.92742
STM14_0412	24.1275	14.8835	32.7423	52.3916	1.12632	4.56105	7.73809	0.0054068	0.0746933
STM14_0413	26.3353	17.5004	32.3252	43.146	0.784173	4.52707	4.05823	0.0439565	0.306326
STM14_0414	6.62324	4.57953	6.88214	7.53344	0.36301	2.37264	0.716961	0.397142	0.832798
STM14_0416	12.6157	11.2853	15.4327	8.73194	0.00854098	3.69409	0.000402037	0.984003	0.997557
STM14_0417	96.5101	99.1142	102.606	94.8528	0.0133365	6.84526	0.00110772	0.973449	0.997557
STM14_0418	164.792	165.354	228.988	164.195	0.251763	7.61525	0.407632	0.523174	0.892733
STM14_0419	26.493	29.1127	10.8446	9.41679	-1.45692	3.79962	13.7456	0.000209314	0.00702249
STM14_0421	194.755	220.799	102.398	85.2648	-1.14706	6.71059	8.35154	0.0038536	0.0587674
STM14_0422	382.255	504.73	366.213	306.988	-0.397923	8.13349	0.94053	0.332141	0.793091
STM14_0423	148.707	209.023	162.252	141.423	-0.236424	6.96794	0.353604	0.55208	0.902103
STM14_0424	17.3466	31.5661	17.1011	16.9502	-0.521428	3.93892	1.59471	0.206655	0.677361
STM14_0425	41.6318	41.7065	38.5817	32.0171	-0.24042	5.25416	0.481089	0.48793	0.875069
STM14_0426	26.6507	24.0425	18.1438	21.2306	-0.362646	4.66785	1.03345	0.30935	0.777862
STM14_0427	140.823	116.124	73.4095	118.994	-0.416839	6.51288	0.552093	0.457464	0.859483
STM14_0428	618.642	923.266	508.444	618.427	-0.452309	8.87034	1.22845	0.267709	0.738794
STM14_0429	54.2475	35.4914	135.557	145.019	1.64394	6.05114	19.5604	9.74694e-06	0.00068493
STM14_0431	5.04628	10.4675	40.6672	8.04708	1.64506	3.51662	6.76561	0.00929314	0.111366
STM14_0432	3.78471	9.64973	51.7203	9.75922	2.18893	3.80943	10.8763	0.000974005	0.0223166
STM14_0433	8.0425	9.64973	46.0895	10.2729	1.66544	3.84276	8.48587	0.00357915	0.0558514
STM14_0434	9.77716	14.0657	46.298	14.5532	1.3468	4.17397	7.03317	0.00800135	0.0999531
STM14_0435	221.563	228.486	244.837	262.129	0.171848	7.97209	0.19594	0.658018	0.937043
STM14_0438	151.388	172.877	123.253	128.068	-0.367505	7.13532	0.954446	0.32859	0.790265
STM14_0439	10.2503	11.6124	8.55054	12.1562	-0.0723626	3.43265	0.0319427	0.858154	0.973829
STM14_0440	30.12	29.1127	28.1542	39.5505	0.194948	5.19311	0.308581	0.578552	0.913032
STM14_0442	12.1426	12.5937	8.96764	12.6699	-0.187246	3.60709	0.224186	0.635869	0.932196
STM14_0443	60.3976	60.8424	45.8809	41.6051	-0.471046	5.85396	1.77687	0.182534	0.642536
STM14_0444	41.3164	37.1269	42.3356	38.0096	0.0338173	5.61851	0.00959026	0.921988	0.992114
STM14_0445	61.6592	44.814	63.1906	52.9053	0.123839	5.55439	0.129485	0.718966	0.946101
STM14_0446	4.41549	3.92531	3.96245	3.5955	-0.1455	2.2372	0.107068	0.743507	0.946101
STM14_0447	128.522	126.755	100.312	128.753	-0.155905	6.67095	0.15071	0.697858	0.943348
STM14_0448	158.485	157.83	121.585	124.473	-0.362277	7.09289	0.926903	0.335669	0.793091
STM14_0449	51.2513	71.3099	52.346	53.5901	-0.21003	5.48002	0.247837	0.618602	0.927284
STM14_0450	17.3466	23.3883	8.96764	17.2927	-0.62485	4.48247	2.22979	0.135373	0.5704
STM14_0451	30.7508	29.767	15.0156	19.5184	-0.806141	4.25636	3.97636	0.0461432	0.317962
STM14_0452	314.604	316.315	205.004	418.448	-0.0168754	7.88059	0.00137722	0.970397	0.997557
STM14_0454	373.425	571.951	306.568	398.416	-0.423142	8.18233	0.963233	0.326374	0.788467
STM14_0455	100.768	166.989	87.3823	114.885	-0.40403	6.49642	1.00304	0.316577	0.781958
STM14_0456	351.82	343.628	379.978	394.992	0.156204	8.28675	0.166224	0.68349	0.940088
STM14_0458	29.6469	29.6034	21.0635	23.6276	-0.405391	4.7374	1.32013	0.250569	0.721089
STM14_0459	67.6517	69.6743	60.688	49.8234	-0.314096	5.95686	0.802975	0.370205	0.812549
STM14_0460	227.082	188.251	173.93	116.768	-0.515196	7.11259	1.68939	0.193681	0.662579
STM14_0461	121.899	132.479	99.8953	90.0588	-0.421443	6.72202	1.25898	0.261845	0.733821
STM14_0462	147.288	149.98	129.509	119.165	-0.257582	6.85849	0.423394	0.515248	0.887141
STM14_0463	59.4515	58.0619	50.469	52.7341	-0.187113	6.10927	0.251458	0.61605	0.926564
STM14_0465	50.6205	47.1038	64.2333	67.1161	0.426568	5.79321	1.45996	0.226937	0.696225
STM14_0466	19.2389	17.5004	11.2617	12.4987	-0.626603	4.07795	2.42785	0.119196	0.53885
STM14_0467	58.1899	46.1224	77.5805	57.5281	0.372191	6.32348	0.861986	0.353184	0.802302
STM14_0468	29.8046	31.4025	26.0687	30.9898	-0.10003	5.27889	0.0662216	0.79692	0.959838
STM14_0470	92.0946	77.3614	138.268	110.776	0.554992	6.85705	2.03213	0.154005	0.598314
STM14_0471	49.2012	47.2673	73.4095	60.7811	0.475366	6.18441	1.68561	0.19418	0.663802
STM14_0473	154.385	153.087	103.232	98.1059	-0.610837	7.22816	2.66374	0.102659	0.494822
STM14_0474	61.3438	70.0014	44.004	46.7415	-0.532982	6.08154	1.75812	0.184859	0.645872
STM14_0475	23.8121	22.407	25.8602	19.6897	-0.0236446	4.76413	0.00429038	0.947775	0.994625
STM14_0476	1279.55	1114.63	1655.68	1840.73	0.546344	10.4304	1.81603	0.177786	0.635996
STM14_0477	119.849	121.03	100.521	136.629	-0.0220486	6.73587	0.00309464	0.955637	0.995885
STM14_0478	34.6932	34.51	21.2721	24.3125	-0.601178	5.64125	1.52569	0.21676	0.684502
STM14_0479	18.1351	18.1546	9.17619	8.38951	-1.04658	4.17686	6.16057	0.0130629	0.141701
STM14_0480	201.851	204.116	214.389	167.448	-0.0886051	7.78998	0.04537	0.831325	0.966677
STM14_0481	316.339	271.991	381.855	289.695	0.190688	8.20892	0.24215	0.622658	0.92742
STM14_0482	454.323	438.49	449.216	379.24	-0.108005	8.89006	0.0774614	0.780768	0.954857
STM14_0483	205.32	202.971	285.296	181.145	0.191763	7.86711	0.213366	0.644142	0.933704
STM14_0484	30.4354	28.9492	27.9457	25.511	-0.152409	4.71695	0.182679	0.669081	0.937043
STM14_0485	20.3428	21.7528	18.7695	15.4093	-0.3024	4.38544	0.656717	0.417721	0.84213
STM14_0486	134.199	132.479	78.2062	119.85	-0.428423	6.60271	1.07697	0.299376	0.770503
STM14_0487	55.6667	62.4779	31.2825	43.146	-0.664825	5.28873	2.71545	0.0993807	0.488787
STM14_0489	278.176	316.642	263.19	280.963	-0.128365	8.73283	0.119643	0.729422	0.946101
STM14_0490	37.2163	30.7483	35.0364	39.7218	0.137909	5.05082	0.149237	0.699266	0.943348
STM14_0492	63.2362	54.4637	61.9393	80.1284	0.272108	6.06644	0.599815	0.438649	0.848237
STM14_0493	62.6054	51.5197	77.372	65.2327	0.320651	6.26513	0.81638	0.366241	0.812321
STM14_0494	31.3815	27.6407	36.2877	35.2702	0.277327	5.18164	0.654839	0.418388	0.842335
STM14_0495	63.0785	79.324	79.2489	70.5404	0.0727181	6.41328	0.0399801	0.84152	0.967759
STM14_0496	22.7082	21.7528	22.1063	21.2306	-0.0373001	4.84215	0.0089734	0.924531	0.992203
STM14_0497	11.8272	12.5937	11.0531	14.382	0.0618629	4.20592	0.0211724	0.88431	0.982846
STM14_0498	12.1426	11.6124	12.3044	12.6699	0.0724187	3.45951	0.0355576	0.850432	0.971357
STM14_0499	326.746	316.151	251.72	293.29	-0.238191	7.88322	0.371108	0.542401	0.900418
STM14_0500	235.125	235.682	220.437	224.12	-0.0827484	8.11785	0.0425186	0.836634	0.966785
STM14_0501	173.781	155.704	141.188	140.053	-0.228405	7.45388	0.359597	0.54873	0.901184
STM14_0502	103.449	90.4458	76.9549	81.3269	-0.292607	6.4834	0.657227	0.41754	0.84213
STM14_0503	162.9	177.948	79.666	99.4756	-0.927508	7.42588	4.34004	0.0372261	0.280813
STM14_0504	8.0425	7.35996	6.67359	6.33493	-0.244596	2.89354	0.360057	0.548475	0.901184
STM14_0505	3.31162	3.27109	3.7539	2.397	-0.113698	2.00743	0.0561024	0.812766	0.963245
STM14_0506	7.41172	8.17774	5.42229	9.07437	-0.0950466	3.15181	0.0450309	0.831947	0.966677
STM14_0507	5.04628	4.90664	5.00519	6.33493	0.193768	2.62318	0.212434	0.644866	0.933704
STM14_0508	13.7196	10.4675	14.3899	18.3199	0.436933	4.04245	1.24496	0.264518	0.735767
STM14_0510	6.46554	5.0702	2.9197	4.794	-0.564183	2.53989	1.54322	0.214139	0.684502
STM14_0511	3.78471	2.61688	1.87695	2.56822	-0.511211	1.61256	1.06868	0.301244	0.771938
STM14_0512	56.9283	57.4077	44.4211	54.275	-0.211159	5.6073	0.385789	0.534521	0.897376
STM14_0513	113.226	95.516	87.5909	101.701	-0.140803	6.52125	0.146513	0.70189	0.943408
STM14_0514	163.531	165.19	176.016	179.433	0.112787	7.46534	0.0903118	0.763781	0.950681
STM14_0515	58.9784	62.1508	54.4315	53.0765	-0.17212	6.02462	0.251341	0.616133	0.926564
STM14_0517	15.4542	16.0284	11.8873	13.8684	-0.286959	4.03666	0.568092	0.451018	0.855687
STM14_0518	9.14638	11.9395	13.1386	9.75922	0.11513	3.83537	0.0786272	0.779166	0.954857
STM14_0519	137.038	219.818	1131.8	592.06	2.27205	8.99037	23.8212	1.05711e-06	0.00011547
STM14_0520	37.6894	59.0432	379.352	205.115	2.59445	7.35914	31.3495	2.15516e-08	7.78675e-06
STM14_0521	74.1172	112.035	776.431	420.331	2.68427	8.36327	33.5109	7.0866e-09	3.69842e-06
STM14_0522	314.131	512.09	2981.84	1941.4	2.57495	10.4918	28.6985	8.45677e-08	2.22983e-05
STM14_0523	273.761	495.407	1706.56	1347.97	1.98954	9.85009	19.4584	1.02817e-05	0.00068493
STM14_0524	38.1625	42.8513	45.8809	48.1113	0.214532	5.85018	0.291511	0.589254	0.915986
STM14_0525	76.3249	73.4361	78.8318	104.441	0.291886	6.3727	0.642885	0.422668	0.843228
STM14_0526	3.15392	1.7991	2.9197	2.91065	0.229662	1.63332	0.209012	0.647543	0.934634
STM14_0527	619.115	812.867	491.76	646.848	-0.330639	8.83737	0.665228	0.41472	0.839268
STM14_0529	1137.62	1151.43	1383.31	953.665	0.0298517	10.4291	0.00447942	0.946639	0.994487
STM14_0530	959.897	944.528	850.466	897.335	-0.123802	9.67623	0.0952904	0.757556	0.94874
STM14_0531	48.0973	50.3749	50.469	56.1583	0.115262	5.71916	0.114527	0.735048	0.946101
STM14_0532	1672.84	1753.31	1733.05	1558.57	-0.0578019	10.5963	0.0206561	0.88572	0.982846
STM14_0533	737.387	584.381	945.148	870.625	0.458077	9.83582	1.2923	0.255624	0.72576
STM14_0534	748.111	876.163	683.418	769.951	-0.160356	9.27282	0.1574	0.691562	0.941964
STM14_0535	435.084	438.163	375.598	410.915	-0.150865	8.71038	0.165385	0.684246	0.940088
STM14_0537	5.36167	5.72441	7.92489	11.6426	0.823737	2.72837	3.61861	0.0571367	0.361056
STM14_0538	82.9482	86.0298	99.6868	62.4933	-0.0604029	5.83027	0.0275359	0.868205	0.977221
STM14_0539	66.3901	64.1134	47.7579	55.4735	-0.337447	5.90427	0.937896	0.33282	0.793091
STM14_0540	53.9321	28.7856	28.5713	20.8882	-0.743821	5.32174	3.13765	0.0765041	0.425661
STM14_0541	16.4004	19.463	16.2669	19.3472	-0.00864952	4.40728	0.000337842	0.985335	0.997557
STM14_0542	19.0812	13.2479	12.513	12.6699	-0.360175	5.23718	0.519669	0.470983	0.866173
STM14_0543	47.6242	38.1082	48.175	44.0021	0.103868	5.47115	0.0904039	0.763664	0.950681
STM14_0544	66.0747	63.2957	62.982	50.5083	-0.189708	6.09526	0.270396	0.603066	0.922672
STM14_0545	55.8244	58.2255	55.8913	45.8855	-0.165034	5.90676	0.219215	0.639638	0.932858
STM14_0547	9.46177	9.48617	12.7215	8.90315	0.184649	3.54196	0.210025	0.646748	0.934441
STM14_0548	92.0946	96.3337	91.7619	95.024	-0.0125251	6.44183	0.00127632	0.971501	0.997557
STM14_0549	3072.87	3778.77	2396.45	2654.51	-0.439882	11.0339	0.965586	0.325783	0.788467
STM14_0550	51.5666	51.1926	41.5014	42.29	-0.294165	5.5681	0.742927	0.388725	0.828546
STM14_0551	6.15015	3.92531	3.7539	3.25307	-0.528261	2.5081	1.32284	0.250083	0.721089
STM14_0552	44.7857	40.8887	32.7423	42.4612	-0.186432	5.57384	0.296257	0.586238	0.915986
STM14_0553	8.98868	6.21508	7.71634	7.19101	-0.0300167	2.95292	0.00323383	0.954651	0.995559
STM14_0554	8.2002	6.8693	9.17619	7.01979	0.0982319	3.0053	0.0525449	0.818693	0.963599
STM14_0555	206.109	248.767	236.704	266.752	0.146496	7.67875	0.145281	0.703087	0.943408
STM14_0556	179.616	197.083	123.67	140.225	-0.513185	7.23766	1.82549	0.176662	0.632962
STM14_0557	357.024	374.377	264.024	325.479	-0.311017	8.11396	0.605987	0.436303	0.848237
STM14_0558	683.455	720.622	435.243	563.467	-0.491374	8.86157	1.53257	0.215727	0.684502
STM14_0559	978.978	1059.51	1715.74	1229.15	0.530671	10.1789	1.66725	0.196627	0.666966
STM14_0560	607.603	667.467	855.68	835.527	0.407464	9.44118	1.09462	0.29545	0.767356
STM14_0561	54.2475	55.6086	42.3356	42.29	-0.37628	5.6217	1.2099	0.271351	0.742445
STM14_0563	222.982	231.757	163.294	149.984	-0.537628	7.98784	1.82429	0.176804	0.632962
STM14_0564	84.3674	92.2449	83.837	73.9646	-0.162764	6.26552	0.219732	0.639244	0.932858
STM14_0565	2.05005	2.28977	2.0855	2.397	0.0514741	1.59075	0.00750884	0.930947	0.992203
STM14_0566	30.4354	31.2389	34.8278	33.2156	0.141392	5.12295	0.173632	0.676904	0.940083
STM14_0567	19.3966	19.7901	12.3044	11.6426	-0.710402	3.99346	3.55721	0.0592873	0.369322
STM14_0568	85.9444	96.0066	46.9237	46.7415	-0.957644	6.49125	5.15354	0.023199	0.209032
STM14_0569	244.114	258.907	196.662	182.001	-0.409726	8.1299	1.0011	0.317045	0.781958
STM14_0570	132.149	121.848	142.439	108.721	-0.0166158	7.05581	0.00182419	0.965932	0.997557
STM14_0571	75.3788	92.4084	103.441	89.0315	0.197761	6.8353	0.25175	0.615846	0.926564
STM14_0572	112.753	75.3987	376.432	467.244	2.16453	9.29391	25.3386	4.80993e-07	6.45493e-05
STM14_0573	1.73466	2.28977	2.5026	3.5955	0.609442	1.6068	1.39624	0.237353	0.708741
STM14_0574	218.251	276.898	246.506	255.794	0.0207308	8.2682	0.00243235	0.960665	0.996741
STM14_0575	7.09633	8.6684	6.67359	5.30765	-0.398546	3.43241	0.673356	0.411884	0.836705
STM14_0576	98.087	87.3382	96.7671	101.359	0.0956201	6.50158	0.0714749	0.789201	0.95973
STM14_0577	11.5118	8.34129	14.3899	14.7244	0.550879	3.41623	1.80584	0.179008	0.637139
STM14_0578	43.5241	52.6646	32.1167	33.7292	-0.54615	5.89783	1.74846	0.186071	0.646823
STM14_0579	123.949	136.732	153.076	130.294	0.120186	7.1006	0.0996684	0.752228	0.948005
STM14_0581	48.8858	64.277	36.2877	54.4462	-0.316666	5.71885	0.714832	0.397844	0.832798
STM14_0582	222.194	204.28	301.772	336.436	0.581576	7.94271	2.22299	0.13597	0.570733
STM14_0583	69.544	66.2397	49.8434	57.5281	-0.33801	5.87975	0.930122	0.334831	0.793091
STM14_0584	50.4628	43.9962	33.9936	33.2156	-0.491062	5.365	2.13378	0.144085	0.58514
STM14_0585	17.3466	17.3368	15.8498	33.9005	0.524531	4.15802	1.53582	0.215241	0.684502
STM14_0586	1743.65	998.011	2959.11	5474.07	1.62102	10.9071	10.7818	0.00102502	0.0230459
STM14_0587	122.688	114.488	138.268	131.15	0.183769	6.79829	0.235698	0.62733	0.929924
STM14_0588	64.8131	65.5854	70.9069	100.845	0.398198	5.94578	1.24826	0.263884	0.735767
STM14_0589	208.474	207.387	205.004	306.816	0.299791	7.57773	0.583208	0.445058	0.85302
STM14_0590	23.9698	24.2061	17.7267	22.7715	-0.247983	4.42668	0.407107	0.523442	0.892733
STM14_0591	22.5506	20.4443	15.6412	22.7715	-0.158939	4.32278	0.173039	0.677425	0.940083
STM14_0592	99.3486	92.7355	161.418	160.942	0.746781	7.43482	3.98422	0.0459283	0.31771
STM14_0593	70.3325	72.7818	77.1634	76.5329	0.102879	6.33779	0.0858126	0.76957	0.95198
STM14_0594	51.0936	52.0104	45.2553	50.6795	-0.103338	5.66828	0.0947453	0.758229	0.948948
STM14_0595	100.295	78.6698	127.215	107.694	0.391948	6.44809	1.19979	0.273363	0.745238
STM14_0596	167.946	144.419	226.276	187.137	0.404095	7.26372	1.15656	0.282179	0.75477
STM14_0598	29.4892	28.4585	22.1063	24.8261	-0.302889	4.77605	0.738384	0.390179	0.829168
STM14_0600	57.086	56.4264	53.5973	64.2054	0.0541618	5.73627	0.0228735	0.879787	0.982258
STM14_0601	24.1275	26.0052	27.1115	26.8807	0.106948	4.59309	0.0902463	0.763864	0.950681
STM14_0602	15.7696	16.8461	15.6412	16.6078	-0.0155169	3.9788	0.00155327	0.968562	0.997557
STM14_0603	144.45	144.582	93.6388	126.185	-0.394379	7.05485	0.904835	0.341489	0.79326
STM14_0604	23.0236	21.2621	15.4327	27.2231	-0.049623	4.19647	0.0156673	0.90039	0.984581
STM14_0605	32.17	22.8977	29.4055	31.3322	0.141319	4.56556	0.133736	0.714589	0.946101
STM14_0606	127.418	128.39	142.857	122.418	0.052194	6.898	0.0185306	0.891721	0.982846
STM14_0607	5.04628	3.5982	9.17619	4.96522	0.694392	2.55022	2.24275	0.134242	0.569074
STM14_0608	2.20775	3.5982	2.9197	4.10915	0.288668	1.75898	0.366818	0.544744	0.90107
STM14_0609	1.89235	2.78043	5.42229	3.76672	0.963574	1.79101	3.13848	0.0764651	0.425661
STM14_0610	3.62701	3.5982	3.7539	2.22579	-0.29134	1.7824	0.388437	0.533122	0.896651
STM14_0613	8.3579	11.7759	22.1063	9.93044	0.663481	3.51591	1.99892	0.157411	0.606032
STM14_0615	5.04628	7.03285	7.92489	6.50615	0.25298	2.85654	0.353551	0.55211	0.902103
STM14_0616	56.4552	58.2255	76.1207	73.7934	0.386313	5.7597	1.29151	0.255769	0.72576
STM14_0617	16.8735	17.991	44.2125	67.4585	1.67994	4.7854	19.4372	1.03964e-05	0.00068493
STM14_0618	9.61947	10.9582	15.4327	27.7367	1.07176	3.57995	5.9988	0.0143156	0.150763
STM14_0619	7.88481	6.70574	9.59329	8.21829	0.283546	2.84511	0.485805	0.485805	0.874851
STM14_0620	3.62701	3.10754	4.79664	3.93793	0.365692	1.97062	0.682288	0.4088	0.836193
STM14_0621	1.73466	2.12621	3.7539	2.91065	0.773203	1.48839	2.49209	0.114419	0.527407
STM14_0622	6.78094	6.05152	4.58809	5.13643	-0.396063	2.6192	0.792853	0.373239	0.815453
STM14_0623	38.4779	38.7625	39.2074	41.9475	0.0716068	5.69503	0.0346991	0.852228	0.971797
STM14_0624	12.3003	12.5937	8.75909	10.6153	-0.358057	3.87823	0.697866	0.403502	0.83428
STM14_0625	30.5931	31.4025	24.8174	25.3397	-0.305328	5.34188	0.557189	0.455395	0.857998
STM14_0626	373.267	315.006	411.886	410.572	0.25693	8.49587	0.479487	0.488655	0.875701
STM14_0627	224.244	229.467	225.859	258.191	0.0934788	8.03569	0.0564374	0.812218	0.963138
STM14_0628	11.0387	9.97684	9.80184	11.3002	0.00800738	3.48881	0.000415613	0.983735	0.997557
STM14_0629	7.09633	6.54219	7.71634	8.73194	0.271753	2.79061	0.451458	0.501643	0.883108
STM14_0630	8.67329	8.6684	6.88214	7.36222	-0.281611	3.25941	0.481839	0.487591	0.875069
STM14_0631	28.543	34.6736	28.9884	25.511	-0.214718	4.85007	0.363048	0.546818	0.901184
STM14_0632	150.284	150.797	115.745	139.54	-0.237731	7.07776	0.389157	0.532743	0.896651
STM14_0633	2.83853	4.41598	2.71115	2.56822	-0.455129	1.39507	0.910186	0.340065	0.793091
STM14_0635	362.701	415.92	3764.74	437.967	2.43222	10.0143	11.4378	0.00071965	0.0178846
STM14_0636	68.4401	88.9738	565.378	69.8555	2.01215	7.32172	8.9709	0.00274313	0.0460161
STM14_0637	34.6932	46.7766	268.404	33.3868	1.88804	6.34809	8.28682	0.0039934	0.0599265
STM14_0638	73.0133	80.1418	400.207	46.9128	1.54497	7.07912	5.26357	0.0217763	0.199122
STM14_0639	20.3428	22.7341	142.231	16.0942	1.8756	5.46072	7.95518	0.004795	0.0682489
STM14_0640	13.8773	15.3741	76.7463	10.7865	1.57747	4.66047	6.29878	0.0120821	0.133015
STM14_0641	28.2276	41.0522	139.728	41.4339	1.38498	5.57275	8.03751	0.00458184	0.0668351
STM14_0642	1.10387	0.981328	2.5026	2.73943	1.31587	1.39678	5.40772	0.0200479	0.18833
STM14_0643	3.78471	5.39731	7.09069	2.56822	0.0532943	2.26414	0.0109119	0.916804	0.990431
STM14_0644	5.51937	10.6311	46.9237	5.65008	1.69727	4.27655	5.94525	0.014757	0.153552
STM14_0646	3.46932	5.39731	2.0855	1.71214	-1.22078	2.54643	5.42781	0.0198185	0.187837
STM14_0648	2.36544	1.30844	1.45985	2.22579	0.0190671	1.26963	0.00123922	0.971918	0.997557
STM14_0650	3.15392	2.78043	0.20855	1.02729	-2.15207	1.07761	12.4926	0.000408575	0.0113555
STM14_0651	3.9424	2.45332	13.5557	25.6822	2.6116	4.56104	27.1374	1.89498e-07	3.45972e-05
STM14_0652	2.68083	5.72441	7.09069	17.8063	1.57078	4.04276	7.65755	0.00565354	0.0771938
STM14_0654	2.83853	2.78043	0.834199	2.05457	-0.910649	1.64167	2.76161	0.0965512	0.478912
STM14_0657	11.9849	11.1217	11.4702	18.8336	0.394207	3.8497	0.646449	0.421385	0.84234
STM14_0658	25.5468	24.6968	46.298	65.4039	1.15298	5.44356	7.5533	0.00599003	0.0801104
STM14_0659	6.15015	5.39731	3.12825	3.42429	-0.810854	2.20876	3.42732	0.0641262	0.387148
STM14_0661	2.83853	2.28977	4.37954	7.19101	1.17205	2.60943	2.85098	0.0913183	0.464803
STM14_0662	133.253	129.208	102.606	147.929	-0.0665637	6.95539	0.028637	0.86562	0.976852
STM14_0663	47.9396	50.5384	41.2929	35.099	-0.366978	5.70376	0.912866	0.339355	0.793091
STM14_0664	119.691	121.848	151.199	183.028	0.468721	7.00958	1.47943	0.223864	0.691832
STM14_0665	5.20397	8.34129	11.0531	9.75922	0.61784	2.70104	2.15675	0.141945	0.580762
STM14_0666	138.615	185.307	282.585	218.47	0.629113	7.30817	2.68681	0.101183	0.4922
STM14_0667	114.803	100.913	79.666	78.7586	-0.445308	6.47296	1.47624	0.224363	0.691832
STM14_0668	4.41549	3.5982	12.7215	4.10915	1.05287	2.55404	3.95019	0.0468661	0.319795
STM14_0669	2.05005	1.7991	6.67359	4.10915	1.46319	1.78832	8.75167	0.00309318	0.0499267
STM14_0670	2.20775	3.27109	5.00519	3.93793	0.698067	1.78811	2.24094	0.134399	0.569228
STM14_0674	177.408	144.746	223.565	208.882	0.424626	7.53124	1.24895	0.263754	0.735767
STM14_0675	26.493	21.2621	21.2721	24.8261	-0.0498057	4.72263	0.0189069	0.890634	0.982846
STM14_0676	58.5053	53.8095	49.6348	53.5901	-0.121413	5.72291	0.126339	0.722259	0.946101
STM14_0677	22.2352	16.0284	21.0635	27.7367	0.351953	4.21934	0.703444	0.401629	0.832798
STM14_0678	68.7555	59.0432	67.9872	102.044	0.412684	6.0187	1.2189	0.269577	0.741337
STM14_0679	10.881	11.7759	8.55054	10.4441	-0.250203	3.22416	0.387509	0.533612	0.896735
STM14_0680	43.9972	53.4824	57.5597	64.5478	0.325474	5.42899	0.927803	0.335434	0.793091
STM14_0682	15.7696	18.8088	12.9301	15.9229	-0.258955	4.76067	0.283955	0.594121	0.91813
STM14_0684	5.36167	7.52352	8.34199	6.67736	0.218551	3.5983	0.154219	0.694536	0.94328
STM14_0686	16.2427	18.8088	22.5234	13.1835	0.0244213	4.99072	0.00173914	0.966735	0.997557
STM14_0687	69.2286	86.3569	50.469	57.5281	-0.52592	6.08766	2.1807	0.139751	0.576033
STM14_0688	2.52314	2.12621	5.21374	2.73943	0.754825	2.32317	1.66836	0.196478	0.666966
STM14_0689	3.9424	4.90664	5.63084	3.25307	-0.004187	2.79293	5.69752e-05	0.993977	0.998441
STM14_0690	4.88858	9.15906	10.636	5.47886	0.191633	3.41403	0.117675	0.731569	0.946101
STM14_0691	8.51559	5.72441	8.13344	4.794	-0.146682	3.231	0.06718	0.795488	0.959838
STM14_0692	8.67329	8.6684	7.29924	7.01979	-0.27619	3.44255	0.306029	0.580127	0.914075
STM14_0693	5.99245	5.88797	4.58809	5.65008	-0.211126	3.65463	0.112755	0.737029	0.946101
STM14_0694	3.31162	2.78043	3.96245	3.42429	0.273621	3.26565	0.152589	0.696073	0.943348
STM14_0695	5.04628	5.0702	5.42229	5.13643	0.0607348	3.33597	0.010073	0.920055	0.990942
STM14_0696	5.04628	2.78043	3.96245	4.10915	0.0431362	2.97028	0.00500188	0.943617	0.993548
STM14_0697	1.73466	3.43465	4.171	2.73943	0.410473	2.5516	0.403027	0.52553	0.894029
STM14_0699	709.475	1010.11	2504.27	2482.27	1.53596	10.2103	10.9515	0.000935273	0.0216593
STM14_0700	81.5289	96.0066	187.069	161.284	0.972197	6.61244	4.97127	0.0257717	0.224166
STM14_0701	11.0387	11.9395	15.6412	13.1835	0.32452	4.20218	0.697054	0.403775	0.834372
STM14_0702	23.1813	22.5705	22.9405	22.4291	-0.0123489	4.85679	0.00118375	0.972554	0.997557
STM14_0703	18.7658	22.8977	25.4431	28.9352	0.38514	4.5202	1.03732	0.308445	0.777862
STM14_0704	16.4004	16.519	15.2241	21.0594	0.143447	4.41103	0.135293	0.713006	0.946101
STM14_0705	54.0898	62.805	38.9988	60.0963	-0.236272	5.68204	0.43968	0.507277	0.883853
STM14_0706	93.3561	105.983	181.021	154.435	0.750636	6.79828	3.79586	0.0513794	0.337523
STM14_0707	1910.33	2618.35	2211.88	3721.17	0.38971	11.0355	0.784282	0.375835	0.817645
STM14_0708	169.366	160.284	208.758	231.653	0.41796	7.55678	1.2486	0.26382	0.735767
STM14_0710	20.9736	23.2248	18.7695	18.1487	-0.259594	4.33401	0.44639	0.504054	0.883741
STM14_0711	3.78471	2.61688	3.96245	3.42429	0.199102	2.17667	0.156029	0.69284	0.942266
STM14_0712	47.7819	53.4824	51.5118	39.7218	-0.151496	5.33892	0.166088	0.683612	0.940088
STM14_0713	1523.5	1453.18	1138.47	1741.76	-0.0474812	10.0998	0.0105276	0.918277	0.990431
STM14_0714	2.36544	4.41598	3.12825	21.0594	1.83779	2.55723	6.99124	0.00819094	0.10178
STM14_0716	105.026	93.7168	107.612	116.255	0.171823	6.3544	0.24631	0.619685	0.927284
STM14_0717	83.1059	85.212	79.2489	78.5874	-0.0927502	6.24718	0.0738741	0.785777	0.957931
STM14_0718	420.733	390.242	315.327	314.179	-0.365425	8.48341	0.961271	0.326867	0.788543
STM14_0719	11.0387	13.4115	11.4702	9.93044	-0.193608	3.71032	0.22446	0.635663	0.932196
STM14_0721	4.2578	3.27109	3.7539	2.91065	-0.183286	1.63974	0.121647	0.727255	0.946101
STM14_0722	2.05005	2.28977	4.37954	4.10915	0.960845	2.17708	2.06401	0.150813	0.592155
STM14_0727	35.4816	41.2158	30.4483	30.1337	-0.340017	5.04084	0.991425	0.319394	0.781958
STM14_0728	19.5543	18.6452	19.6037	18.6624	0.00190339	4.25279	2.6614e-05	0.995884	0.999236
STM14_0729	76.1672	67.3845	19.3951	27.7367	-1.60369	5.38615	14.1352	0.000170132	0.00610009
STM14_0731	231.813	206.406	62.7735	77.9026	-1.6385	7.09707	15.4233	8.59208e-05	0.00354009
STM14_0732	6584.6	8155.82	3984.76	3622.38	-0.954351	12.1292	5.0627	0.0244461	0.216638
STM14_0733	20.0274	19.9537	9.59329	11.1289	-0.944341	3.69437	5.84054	0.015661	0.160939
STM14_0734	24.7583	25.6781	24.4003	14.0396	-0.395967	4.34442	0.914145	0.339017	0.793091
STM14_0736	37.6894	50.0477	31.9081	27.5655	-0.561487	5.2261	2.57605	0.108492	0.50974
STM14_0737	432.245	426.387	400.207	456.458	-0.00324939	9.07816	7.53067e-05	0.993076	0.997841
STM14_0738	7.09633	8.6684	5.00519	7.36222	-0.339535	2.7449	0.64733	0.421069	0.84234
STM14_0739	79.0058	105.656	94.6816	107.009	0.127598	6.38003	0.12594	0.722679	0.946101
STM14_0741	70.8056	72.4547	44.4211	57.8705	-0.48471	6.11696	1.75899	0.18475	0.645872
STM14_0742	2.20775	3.92531	4.79664	3.76672	0.474953	1.92139	1.0339	0.309243	0.777862
STM14_0743	121.899	117.759	108.029	116.083	-0.0966303	6.9733	0.0628161	0.802099	0.961455
STM14_0744	206.109	201.99	180.604	185.425	-0.156923	7.91536	0.137814	0.710464	0.946101
STM14_0746	101.399	98.9506	132.012	116.255	0.309127	7.01882	0.608956	0.435181	0.848237
STM14_0747	29.8046	24.6968	27.5286	27.2231	0.00626507	5.28643	0.000321141	0.985702	0.997557
STM14_0748	66.8632	63.9499	49.0092	46.5703	-0.452762	6.58177	1.21025	0.271282	0.742445
STM14_0749	70.9633	64.6041	55.2657	51.1931	-0.348911	6.27534	0.828856	0.362603	0.81031
STM14_0750	100.452	88.6467	81.1259	88.6891	-0.154994	6.69988	0.15325	0.695449	0.943348
STM14_0751	39.7394	40.7251	40.6672	45.3718	0.0972446	5.38546	0.0841405	0.771763	0.952482
STM14_0752	149.181	115.306	82.5857	94.1679	-0.581194	6.63621	1.54835	0.213379	0.684502
STM14_0753	21.9198	23.0612	21.4806	22.2579	-0.0399884	5.07519	0.0112515	0.915524	0.990431
STM14_0754	112.28	112.689	116.579	97.9347	-0.0689174	6.98827	0.0290644	0.864631	0.976395
STM14_0755	168.577	162.573	194.368	171.386	0.143234	7.44381	0.137891	0.710387	0.946101
STM14_0756	553.671	565.409	656.932	633.322	0.205327	9.4272	0.256457	0.612565	0.926564
STM14_0757	2.83853	5.72441	35.2449	8.90315	2.35842	3.19384	11.9351	0.000550865	0.0142951
STM14_0758	14.9811	21.9163	160.583	45.7143	2.48115	5.43744	17.287	3.21386e-05	0.0016059
STM14_0759	36.9009	51.5197	43.1698	28.4216	-0.306539	5.1744	0.688981	0.406511	0.835251
STM14_0760	175.989	178.602	151.824	223.606	0.0827571	7.41967	0.0448456	0.832288	0.966677
STM14_0761	644.347	634.592	563.919	669.791	-0.0518992	8.88881	0.015297	0.901568	0.984581
STM14_0762	10.0926	12.2666	11.4702	11.6426	0.0484819	3.40368	0.0154478	0.901086	0.984581
STM14_0763	5.20397	6.21508	6.04794	6.84858	0.178863	2.51062	0.188582	0.6641	0.937043
STM14_0764	6.93863	5.56086	7.50779	9.07437	0.409517	2.96233	0.992844	0.319048	0.781958
STM14_0765	3.78471	4.41598	3.54535	3.5955	-0.197303	2.0342	0.183504	0.668379	0.937043
STM14_0766	10.0926	9.81328	6.67359	11.3002	-0.138425	3.44267	0.108036	0.742391	0.946101
STM14_0767	77.4288	88.6467	32.1167	90.23	-0.439251	6.42889	0.650965	0.419768	0.84234
STM14_0768	87.3637	92.572	68.6129	64.0342	-0.439976	6.46944	1.51005	0.219132	0.686398
STM14_0769	118.588	99.1142	96.9756	81.6693	-0.285596	6.57459	0.532344	0.465623	0.865124
STM14_0770	47.9396	85.8662	452.97	223.606	2.33766	7.19006	24.3446	8.05529e-07	9.70146e-05
STM14_0771	20.0274	35.982	210.218	90.23	2.42221	6.0044	25.7402	3.90605e-07	5.55962e-05
STM14_0772	26.493	63.4592	316.37	151.011	2.37682	6.65826	21.2007	4.13619e-06	0.000325181
STM14_0773	198.224	349.026	2498.43	1178.64	2.74818	9.54679	31.3852	2.11583e-08	7.78675e-06
STM14_0774	2.36544	2.78043	10.2189	10.2729	1.98627	2.33731	19.3934	1.06375e-05	0.00068493
STM14_0775	128.838	148.344	113.034	135.431	-0.157467	7.53128	0.165709	0.683954	0.940088
STM14_0776	274.707	281.641	342.23	392.081	0.400457	8.62351	1.1581	0.281859	0.75477
STM14_0777	24.1275	21.4257	17.5182	23.2852	-0.156037	4.8303	0.18337	0.668493	0.937043
STM14_0778	76.4826	79.4876	104.483	99.9892	0.390481	6.86096	1.04291	0.307146	0.777327
STM14_0779	226.767	212.621	310.948	318.459	0.518462	8.36971	1.84077	0.174861	0.632962
STM14_0781	184.347	189.887	192.909	192.787	0.0435231	7.84612	0.0109389	0.916702	0.990431
STM14_0782	151.388	146.381	154.327	162.654	0.0902406	7.19665	0.0545607	0.815309	0.963599
STM14_0783	3.15392	5.23375	2.71115	3.25307	-0.479947	2.06247	1.02932	0.310318	0.778331
STM14_0785	15.1388	17.1732	6.04794	5.99251	-1.42115	4.81612	9.32785	0.00225697	0.0403181
STM14_0786	6.15015	8.01418	2.29405	2.397	-1.58386	3.62237	8.64602	0.00327776	0.0520058
STM14_0787	7.25402	12.103	5.00519	4.28036	-1.05908	3.8547	4.82369	0.0280712	0.237141
STM14_0788	12.3003	15.047	10.4275	6.50615	-0.696725	4.64645	2.27016	0.131886	0.564165
STM14_0789	11.5118	10.7946	5.42229	6.33493	-0.918664	4.37379	3.7796	0.0518811	0.338923
STM14_0790	2.36544	3.76176	1.2513	2.05457	-0.860109	2.22584	2.25903	0.132837	0.565547
STM14_0791	5.83476	4.90664	3.7539	3.5955	-0.546696	2.23051	1.13702	0.286283	0.758047
STM14_0792	140.507	139.185	514.284	271.204	1.48936	7.75708	11.9081	0.000558889	0.0144236
STM14_0793	84.3674	84.0671	87.5909	83.5527	0.0229035	6.59002	0.00368835	0.951573	0.994778
STM14_0794	148.077	150.47	146.402	147.758	-0.0213381	7.36359	0.00328987	0.954261	0.995372
STM14_0795	190.024	189.069	186.026	173.269	-0.0774527	7.50943	0.042622	0.836439	0.966785
STM14_0796	222.667	211.64	235.661	258.534	0.18641	7.61867	0.221538	0.63787	0.932196
STM14_0798	476.242	469.729	591.864	465.361	0.160317	8.8018	0.180417	0.671015	0.937043
STM14_0799	460.315	438.49	504.065	471.182	0.117723	9.04101	0.0979489	0.754305	0.94874
STM14_0802	119.849	126.101	87.5909	121.22	-0.235666	6.60359	0.290187	0.590101	0.915986
STM14_0803	41.1587	40.398	32.5338	59.069	0.169732	5.1368	0.182753	0.669018	0.937043
STM14_0804	12.7734	14.2293	34.8278	23.4564	1.10676	4.17459	7.10355	0.00769313	0.0967584
STM14_0805	5.36167	4.74309	15.8498	6.84858	1.15523	2.93524	5.48805	0.0191469	0.184758
STM14_0806	22.0775	27.1501	36.7048	17.8063	0.143023	4.50218	0.119328	0.729764	0.946101
STM14_0807	38.3202	39.9073	46.298	43.6597	0.201186	5.52574	0.364482	0.546028	0.90107
STM14_0808	431.457	463.678	468.194	406.121	-0.0340099	8.63227	0.00830479	0.927389	0.992203
STM14_0809	2.20775	2.61688	1.45985	2.397	-0.295879	1.09822	0.337345	0.561366	0.903625
STM14_0810	259.252	243.042	228.779	284.387	0.0310332	8.02732	0.00613972	0.937545	0.992742
STM14_0811	19.5543	20.2808	6.88214	12.8411	-1.00546	4.63705	4.44705	0.0349617	0.27143
STM14_0812	4.41549	3.27109	3.96245	2.56822	-0.249824	1.8517	0.267204	0.605213	0.92385
STM14_0813	43.0511	35.0007	41.5014	38.0096	0.0259983	5.53572	0.00566956	0.939979	0.992742
STM14_0814	306.561	288.838	259.019	273.772	-0.160243	8.12219	0.172013	0.678329	0.940088
STM14_0815	671.786	649.639	836.91	771.15	0.283198	9.46564	0.558072	0.455038	0.85767
STM14_0816	67.6517	79.4876	44.8382	89.0315	-0.1351	6.11568	0.0778138	0.780282	0.954857
STM14_0817	136.249	164.536	128.05	271.204	0.408892	7.32427	0.582214	0.445446	0.85302
STM14_0818	571.491	674.99	295.098	1084.3	0.146303	9.18838	0.0576142	0.810307	0.962917
STM14_0819	284.799	317.46	81.7515	374.96	-0.398749	7.85157	0.32103	0.570989	0.908911
STM14_0821	24.2852	25.8416	25.8602	22.6003	-0.0498768	4.70842	0.0199278	0.887739	0.982846
STM14_0822	47.1512	49.3935	47.9664	49.1385	0.00850005	5.76958	0.000618232	0.980163	0.997557
STM14_0823	3.46932	3.5982	4.171	2.22579	-0.164129	1.95725	0.11465	0.734911	0.946101
STM14_0824	6.30785	5.39731	7.50779	3.42429	-0.114889	2.73684	0.0572191	0.810947	0.962917
STM14_0825	1.41927	1.63555	4.37954	2.05457	1.04203	1.69507	3.54097	0.0598706	0.370106
STM14_0827	279.438	272.482	136.392	132.52	-1.03726	7.26012	7.68091	0.0055808	0.0766463
STM14_0828	36.9009	48.5757	43.7954	47.5976	0.0971154	5.40502	0.0723229	0.787984	0.959428
STM14_0829	25.7045	35.8185	23.9832	25.8534	-0.302714	4.6328	0.689895	0.4062	0.835251
STM14_0830	160.377	149.98	201.668	188.336	0.329445	7.27902	0.703345	0.401662	0.832798
STM14_0831	70.0171	60.1881	100.104	78.9299	0.458653	6.22441	1.66126	0.197433	0.666966
STM14_0832	100.61	93.3897	143.899	101.017	0.335623	6.70229	0.732082	0.392209	0.830245
STM14_0833	40.8433	40.8887	52.9716	43.6597	0.240497	5.47995	0.508955	0.475592	0.868092
STM14_0834	4.73088	3.92531	1.87695	1.36972	-1.42	1.92522	8.07488	0.00448832	0.0656748
STM14_0835	26.8083	25.5145	19.6037	24.3125	-0.250449	4.6718	0.492676	0.482736	0.873909
STM14_0836	10.0926	8.6684	11.2617	5.47886	-0.169826	8.13095	0.0713925	0.78932	0.95973
STM14_0837	4.73088	5.39731	6.25649	3.5955	-0.0471656	7.67935	0.00573968	0.939609	0.992742
STM14_0838	3.31162	3.92531	3.96245	2.397	-0.195192	7.49785	0.0955415	0.757247	0.94874
STM14_0840	2.52314	1.30844	1.6684	0.684858	-0.726525	6.21025	0.929273	0.335052	0.793091
STM14_0843	2.05005	3.10754	1.2513	1.1985	-1.06165	5.78279	2.06804	0.150415	0.592155
STM14_0845	4.1001	5.39731	6.46504	4.10915	0.149724	6.79104	0.0494778	0.823974	0.965139
STM14_0846	2.68083	1.47199	1.6684	3.08186	0.201573	2.84856	0.0698327	0.79158	0.959838
STM14_0847	72.6979	71.637	83.4199	92.7982	0.288056	6.7415	0.470144	0.492921	0.879295
STM14_0848	45.8896	52.5011	58.3939	62.4933	0.297317	5.6108	0.729754	0.392963	0.830245
STM14_0849	1559.14	1893.96	9218.73	4808.73	2.02227	11.6817	16.7911	4.1728e-05	0.00190288
STM14_0850	1.89235	5.23375	20.4379	33.9005	2.92838	3.54677	23.0316	1.59364e-06	0.000162724
STM14_0851	321.858	434.892	878.203	835.355	1.17907	8.89965	6.28996	0.0121424	0.133015
STM14_0852	148.392	174.349	483.001	387.116	1.43067	7.89567	8.72893	0.003132	0.0502081
STM14_0853	594.83	759.548	3043.78	2129.91	1.93352	10.3745	17.5932	2.73563e-05	0.00139666
STM14_0854	322.331	432.275	1627.11	1093.72	1.85017	9.4252	17.2564	3.26602e-05	0.00161479
STM14_0855	1465.16	1854.38	7842.72	5668.4	2.02508	11.7624	21.049	4.47693e-06	0.00033378
STM14_0856	1015.56	1198.69	4899.04	3277.73	1.88468	11.0415	18.2673	1.91974e-05	0.00107345
STM14_0857	885.779	1095.16	4497.38	2590.82	1.83919	10.8332	16.8809	3.98003e-05	0.00185091
STM14_0858	668.632	848.031	3054.42	1634.41	1.62827	10.2668	13.0989	0.00029547	0.00907075
STM14_0860	0.630785	2.28977	3.12825	11.4714	2.32403	1.75116	12.1187	0.00049918	0.0132466
STM14_0861	2132.53	2571.9	3843.78	4419.9	0.812769	11.562	3.74035	0.0531134	0.345054
STM14_0862	893.191	1276.71	2266.73	2568.73	1.15603	10.6624	7.64456	0.00569437	0.077526
STM14_0863	49.6743	69.5108	118.248	153.922	1.19161	6.42615	10.2688	0.00135301	0.0287561
STM14_0864	3.78471	4.74309	7.50779	10.2729	1.06364	2.51706	6.33621	0.0118297	0.131048
STM14_0865	103.449	133.788	138.686	139.026	0.227294	6.90299	0.35052	0.553819	0.902103
STM14_0866	54.5629	55.2815	34.4107	52.5628	-0.334888	5.86956	0.750264	0.386393	0.828404
STM14_0867	58.1899	65.2583	56.517	67.1161	0.00274021	6.24497	5.11542e-05	0.994293	0.998545
STM14_0868	21.1313	20.7714	18.978	25.511	0.088698	4.89539	0.051652	0.820213	0.963599
STM14_0869	29.1738	32.8745	35.662	34.0717	0.168213	5.55222	0.212763	0.64461	0.933704
STM14_0870	341.885	309.773	537.016	486.249	0.65091	8.7582	3.10376	0.0781119	0.429615
STM14_0871	407.802	401.363	688.423	573.055	0.640522	8.99554	2.92092	0.087438	0.455945
STM14_0872	186.555	182.364	268.821	227.03	0.426438	7.92238	1.18254	0.27684	0.748887
STM14_0873	0.630785	2.12621	0.834199	5.47886	1.21883	1.2367	3.12468	0.0771152	0.426631
STM14_0874	76.3249	93.7168	49.8434	37.8384	-0.955903	7.02597	3.79156	0.0515115	0.337918
STM14_0875	23.6544	26.1688	17.3096	17.1214	-0.532578	5.51369	1.40573	0.235766	0.706697
STM14_0876	7.09633	9.15906	5.63084	5.13643	-0.593804	3.77746	1.63966	0.200372	0.670526
STM14_0877	24.6006	31.0754	22.9405	13.5259	-0.61362	5.39796	1.86894	0.171596	0.629677
STM14_0878	4.1001	4.74309	3.3368	2.397	-0.630849	2.80943	1.37948	0.240189	0.713377
STM14_0880	11.8272	7.68707	9.38474	9.75922	-0.0280596	3.49959	0.00456966	0.946105	0.994438
STM14_0881	28.3853	30.2576	38.5817	39.5505	0.413948	4.93324	1.47009	0.225331	0.69402
STM14_0882	73.9595	90.6093	98.2269	105.982	0.311543	6.16162	0.793083	0.373169	0.815453
STM14_0883	1544.63	1401.34	854.845	966.163	-0.69397	9.69078	3.14115	0.0763401	0.425661
STM14_0884	465.361	532.698	358.706	405.607	-0.384871	8.52823	1.06566	0.301929	0.771997
STM14_0885	19.0812	22.0799	28.1542	22.9427	0.310266	4.18669	0.703415	0.401639	0.832798
STM14_0886	22.0775	27.6407	34.8278	25.8534	0.285692	4.42236	0.547054	0.459524	0.860257
STM14_0887	38.6356	33.8558	19.1866	17.4639	-0.984335	4.58175	7.11305	0.00765247	0.0967584
STM14_0888	3.46932	3.43465	4.58809	3.5955	0.235797	2.16674	0.274893	0.600068	0.921085
STM14_0891	2.68083	2.28977	3.3368	1.36972	-0.113588	1.85632	0.0472901	0.827848	0.965546
STM14_0892	3.46932	2.61688	5.42229	2.56822	0.367899	1.98563	0.552843	0.457158	0.859476
STM14_0893	4.73088	2.45332	8.96764	5.30765	0.973877	2.64585	4.16893	0.0411718	0.29797
STM14_0894	3.15392	3.92531	4.171	3.42429	0.0955727	2.25682	0.0435186	0.834752	0.966785
STM14_0895	6.46554	6.05152	5.63084	4.45158	-0.318127	2.61599	0.580854	0.445978	0.85302
STM14_0896	744.01	798.147	1352.86	1161.01	0.704925	9.83043	3.09681	0.0784459	0.430458
STM14_0898	145.396	128.063	177.476	172.584	0.356169	7.45523	0.898289	0.343241	0.793798
STM14_0899	101.714	83.9036	103.441	94.3392	0.0912978	6.69328	0.058069	0.809574	0.962917
STM14_0900	65.1285	50.3749	68.4043	67.9721	0.239408	6.13047	0.454221	0.500337	0.883108
STM14_0901	89.0983	63.2957	83.6285	82.1829	0.121519	6.41132	0.108491	0.741868	0.946101
STM14_0902	4.73088	4.08887	4.171	4.45158	-0.0311682	2.29055	0.00505743	0.943306	0.993548
STM14_0904	103.133	97.6422	99.2697	89.8876	-0.0861985	6.81343	0.0514993	0.820475	0.963599
STM14_0905	76.6403	72.7818	75.2865	84.5799	0.0977658	6.29409	0.0810806	0.775838	0.954206
STM14_0906	89.7291	103.203	33.7851	40.5778	-1.37391	5.89769	13.6145	0.000224442	0.00732086
STM14_0907	88.9406	92.0813	94.0559	87.6618	0.00539537	6.53343	0.000201487	0.988675	0.997826
STM14_0908	39.424	38.2718	46.298	40.749	0.163113	5.53667	0.238812	0.625065	0.928775
STM14_0909	73.0133	79.4876	69.03	70.5404	-0.127685	6.46792	0.126791	0.721783	0.946101
STM14_0910	42.1049	38.5989	51.7203	59.7538	0.466367	5.60352	1.93433	0.164286	0.620298
STM14_0911	305.931	293.254	370.176	433.001	0.422761	8.22246	1.1521	0.28311	0.75477
STM14_0912	128.838	115.797	193.326	122.247	0.366824	7.46041	0.746566	0.387565	0.828404
STM14_0913	227.556	239.935	335.765	207.512	0.216486	7.68984	0.243059	0.622005	0.927284
STM14_0914	76.9557	86.684	141.188	91.4285	0.50669	6.41685	1.67667	0.195368	0.666408
STM14_0915	76.9557	69.1836	97.1842	79.4435	0.272816	6.16111	0.510382	0.474974	0.868074
STM14_0916	53.6167	69.5108	689.257	126.356	2.72711	7.42709	18.5557	1.65011e-05	0.000968823
STM14_0917	34.6932	41.2158	508.444	75.6768	2.94294	6.92158	19.0444	1.2771e-05	0.00078928
STM14_0918	70.6479	70.165	82.1686	74.1359	0.150223	6.06913	0.191217	0.661906	0.937043
STM14_0919	7.72711	8.34129	11.4702	7.01979	0.194681	3.18234	0.197279	0.656926	0.937043
STM14_0920	3.15392	2.61688	7.29924	4.10915	0.963279	2.15769	4.2142	0.0400869	0.2942
STM14_0921	2.68083	1.47199	6.67359	2.22579	1.06616	1.59429	3.61703	0.0571909	0.361056
STM14_0923	2.05005	1.47199	3.54535	2.73943	0.816033	1.40161	2.51981	0.112424	0.523151
STM14_0925	3.15392	2.94398	1.87695	1.88336	-0.691865	1.58467	1.88381	0.169902	0.627577
STM14_0926	178.985	147.199	181.021	173.098	0.118454	7.68259	0.0895934	0.764695	0.950904
STM14_1002	6.46554	4.90664	5.63084	4.96522	-0.10555	2.73454	0.0516414	0.820231	0.963599
STM14_1003	5.04628	7.68707	6.88214	4.62279	-0.152405	2.75838	0.0979149	0.754346	0.94874
STM14_1005	19.712	20.6079	21.8977	23.6276	0.175661	4.3847	0.195415	0.658447	0.937043
STM14_1007	15.6119	17.5004	20.0208	16.6078	0.143717	4.2614	0.140201	0.708081	0.945344
STM14_1008	46.6781	49.7206	21.0635	28.5928	-0.953724	5.27199	7.37096	0.00662855	0.0869043
STM14_1009	38.3202	43.0149	20.0208	24.1412	-0.878702	4.80618	5.6083	0.0178756	0.17602
STM14_1010	14.9811	20.6079	12.0959	13.6972	-0.461598	3.77648	1.40065	0.236614	0.707433
STM14_1012	197.12	174.676	267.152	256.822	0.49489	7.58426	1.58346	0.208263	0.679571
STM14_1013	456.688	484.94	550.78	547.715	0.222292	8.6775	0.346104	0.556327	0.902109
STM14_1014	141.296	157.667	91.5533	117.111	-0.51827	6.88953	1.66651	0.196726	0.666966
STM14_1015	362.07	375.685	261.104	256.65	-0.51085	7.95045	1.6982	0.192524	0.659581
STM14_1016	25.5468	35.982	25.026	22.6003	-0.369736	5.05631	1.02458	0.311436	0.779502
STM14_1017	40.2125	43.1784	38.9988	33.558	-0.201431	5.23898	0.28663	0.592388	0.916787
STM14_1018	42.4203	53.6459	45.4638	38.5233	-0.194514	5.41386	0.319832	0.571709	0.909044
STM14_1020	14.8234	17.5004	16.684	11.6426	-0.194136	3.70499	0.23138	0.630503	0.930825
STM14_1021	160.062	215.074	98.644	134.403	-0.686179	7.28442	3.00395	0.0830616	0.447077
STM14_1022	54.5629	55.9357	17.1011	28.0792	-1.28563	5.00282	10.781	0.00102546	0.0230459
STM14_1023	202.797	182.036	150.99	175.666	-0.23628	7.32939	0.372167	0.541825	0.900369
STM14_1024	12.1426	10.1404	8.96764	7.01979	-0.483279	3.40541	1.40796	0.235395	0.706697
STM14_1025	32.8008	34.3465	37.539	45.543	0.30822	5.40328	0.824478	0.363874	0.81031
STM14_1026	31.6969	35.8185	30.6568	33.3868	-0.0754143	5.38211	0.0444122	0.833089	0.966677
STM14_1027	38.1625	39.2531	22.9405	28.0792	-0.59938	5.18339	2.96333	0.0851725	0.45223
STM14_1028	16.5581	24.0425	75.495	57.1856	1.70706	5.09317	20.3485	6.45432e-06	0.000473687
STM14_1029	11.0387	9.32262	26.0687	23.2852	1.27423	3.8387	11.0867	0.000869508	0.0207314
STM14_1030	3.31162	3.43465	7.29924	5.30765	0.890577	2.39225	3.98099	0.0460164	0.317852
STM14_1031	18.9235	17.8275	23.3576	15.5805	0.0793291	4.20607	0.0427517	0.836194	0.966785
STM14_1032	26.966	26.0052	11.8873	21.4018	-0.663545	4.49804	2.86361	0.0906041	0.464086
STM14_1033	29.3315	32.7109	27.9457	28.764	-0.129292	5.52571	0.106584	0.744067	0.946101
STM14_1035	4.1001	6.70574	4.79664	4.794	-0.169368	2.2146	0.145765	0.702616	0.943408
STM14_1036	4.73088	2.61688	2.71115	3.5955	-0.212787	1.59579	0.18742	0.665073	0.937043
STM14_1037	23.339	27.6407	27.5286	20.3745	-0.0919978	4.53417	0.0606726	0.805436	0.962248
STM14_1038	3.46932	3.10754	19.6037	3.5955	1.80294	2.46725	7.77427	0.00529956	0.0736451
STM14_1039	63.8669	60.5152	425.65	92.627	2.05813	6.8049	12.6136	0.000382959	0.010968
STM14_1040	101.241	124.629	89.0507	74.3071	-0.467715	6.5933	1.46389	0.226313	0.69522
STM14_1041	75.0634	93.7168	100.312	91.7709	0.186441	6.46268	0.251372	0.616111	0.926564
STM14_1042	280.857	280.333	427.318	417.421	0.589972	8.26286	2.4034	0.121072	0.543562
STM14_1043	187.185	203.299	190.406	182.001	-0.0684119	7.36854	0.0342496	0.853177	0.972191
STM14_1044	120.795	130.517	215.849	227.544	0.819075	7.32992	4.88279	0.0271257	0.232924
STM14_1045	81.5289	89.628	81.9601	83.7239	-0.0467772	6.18514	0.0176722	0.894243	0.982846
STM14_1046	134.042	134.933	143.065	132.862	0.0367211	6.96937	0.00859598	0.92613	0.992203
STM14_1047	59.4515	63.4592	44.004	51.7068	-0.359904	5.85311	1.08386	0.297835	0.76984
STM14_1048	52.5128	51.8468	62.7735	49.481	0.104204	5.88311	0.0880762	0.766637	0.951719
STM14_1049	126.788	120.049	146.61	134.746	0.188694	6.94883	0.223316	0.636525	0.932196
STM14_1050	180.089	228.159	308.445	248.09	0.446898	7.77874	1.07958	0.298793	0.76984
STM14_1051	41.3164	36.7998	29.197	35.955	-0.26106	7.28602	0.25095	0.616407	0.926564
STM14_1052	57.8745	60.0246	34.4107	54.7886	-0.401485	8.20966	0.448565	0.503017	0.883392
STM14_1054	67.3363	77.1978	56.517	61.8084	-0.288192	6.06705	0.606798	0.435996	0.848237
STM14_1055	2.99623	2.45332	1.6684	2.397	-0.404929	1.35772	0.61451	0.433095	0.848237
STM14_1056	104.237	98.1328	100.938	116.083	0.101047	6.59689	0.0687019	0.793236	0.959838
STM14_1057	536.482	657.653	530.968	587.779	-0.0940483	9.31182	0.0425609	0.836554	0.966785
STM14_1058	219.198	230.121	193.117	165.222	-0.326547	7.50109	0.74854	0.386939	0.828404
STM14_1059	204.532	210.822	198.331	122.076	-0.37493	7.38662	0.910363	0.340018	0.793091
STM14_1060	2.68083	1.96266	2.0855	2.56822	0.00935608	1.31616	0.000320901	0.985708	0.997557
STM14_1061	18.1351	23.3883	14.807	15.9229	-0.432517	3.97741	1.29497	0.255134	0.725402
STM14_1062	402.598	453.047	330.343	271.546	-0.50758	8.39414	1.41573	0.234108	0.705646
STM14_1063	402.598	383.863	330.76	313.494	-0.287762	8.30659	0.495416	0.481521	0.873245
STM14_1064	3250.59	3581.68	3087.79	3626.15	-0.0251993	11.4817	0.00318515	0.954994	0.995695
STM14_1066	28.2276	28.7856	20.855	17.9775	-0.555165	4.622	2.43318	0.118792	0.538575
STM14_1067	3.62701	3.92531	1.04275	2.397	-1.0883	1.35987	4.73943	0.0294789	0.244633
STM14_1068	19.2389	26.3323	23.5661	22.2579	0.00791256	4.30205	0.000439929	0.983266	0.997557
STM14_1069	2.52314	3.43465	1.87695	2.91065	-0.293339	1.2623	0.350963	0.553569	0.902103
STM14_1070	24.916	34.0194	36.9133	30.6474	0.196167	4.77103	0.270991	0.602668	0.922663
STM14_1071	2.05005	3.76176	3.3368	3.08186	0.143081	1.89819	0.0705419	0.790549	0.959734
STM14_1072	48.7281	58.5526	117.622	66.26	0.776066	5.79364	4.17568	0.0410082	0.297246
STM14_1073	24.6006	47.4309	80.2917	42.8036	0.77161	5.1188	3.27841	0.0701969	0.403074
STM14_1074	31.6969	31.7296	37.7475	34.9277	0.19575	4.89845	0.328101	0.566779	0.906798
STM14_1075	73.0133	88.156	26.4858	32.0171	-1.46039	6.28704	10.7071	0.00106724	0.0238705
STM14_1076	16.8735	26.9865	9.17619	7.70465	-1.37773	4.27478	10.0968	0.00148526	0.0307324
STM14_1077	39.2663	34.8372	35.8706	35.099	-0.06257	5.55386	0.0328902	0.856088	0.973664
STM14_1078	52.0397	54.9544	79.2489	65.9176	0.439615	6.52756	1.21014	0.271304	0.742445
STM14_1079	97.7716	91.5906	94.0559	105.297	0.0743292	7.09513	0.0327088	0.856481	0.973664
STM14_1080	251.525	238.299	393.325	321.541	0.545254	8.3956	2.03878	0.153332	0.597677
STM14_1083	364.751	350.007	601.666	332.327	0.385723	8.60744	0.905279	0.34137	0.79326
STM14_1084	556.037	553.796	690.717	511.075	0.114749	9.35606	0.0863716	0.768842	0.951719
STM14_1085	185.451	186.943	276.954	242.097	0.478906	7.75194	1.55666	0.212155	0.684404
STM14_1086	174.57	170.588	201.459	165.051	0.0863723	7.58167	0.0520555	0.819524	0.963599
STM14_1087	190.655	184.163	117.205	124.473	-0.632923	7.19502	2.85433	0.0911284	0.464745
STM14_1088	1393.25	1441.57	959.955	1065.81	-0.484762	10.2021	1.43091	0.231616	0.703688
STM14_1089	2190.24	2456.59	983.104	2024.61	-0.627541	10.7922	0.967541	0.325294	0.788467
STM14_1090	226.767	259.561	107.612	225.661	-0.54482	7.61325	0.861438	0.353337	0.802302
STM14_1091	318.704	341.829	134.932	279.764	-0.671254	7.99174	1.26702	0.260326	0.730874
STM14_1092	35.797	43.0149	9.17619	22.4291	-1.3124	4.85219	5.46202	0.0194341	0.185533
STM14_1094	53.9321	75.5623	18.5609	30.9898	-1.3815	5.82497	12.0157	0.00052754	0.0137659
STM14_1095	80.5827	104.348	52.7631	67.4585	-0.620126	6.06598	3.0391	0.081281	0.441361
STM14_1096	164.635	200.355	133.68	163.681	-0.295295	7.3218	0.623008	0.429932	0.84696
STM14_1097	59.7668	69.3472	32.3252	34.5853	-0.947343	5.49403	7.84232	0.00510372	0.0718466
STM14_1098	117.011	104.511	55.6828	64.0342	-0.887122	6.26595	6.18448	0.0128875	0.140447
STM14_1099	2281.23	2572.72	2854.84	4020.97	0.50238	12.7225	1.10919	0.292258	0.764875
STM14_1100	414.899	510.618	222.314	330.786	-0.742507	9.60648	2.20342	0.137705	0.574423
STM14_1101	47.9396	67.5481	51.5118	38.6945	-0.356919	6.38858	0.527881	0.467499	0.866173
STM14_1103	21.4467	26.4959	32.3252	28.2504	0.336517	4.50504	0.863329	0.352809	0.802302
STM14_1104	2.68083	2.78043	2.71115	2.22579	-0.152882	1.45147	0.0999931	0.751838	0.947768
STM14_1105	215.728	203.953	262.773	250.829	0.29129	7.96905	0.559495	0.454464	0.85762
STM14_1106	128.207	126.755	136.6	119.85	0.00819265	7.15739	0.000472101	0.982665	0.997557
STM14_1107	26.0199	33.2016	21.2721	17.4639	-0.613723	4.77696	2.83607	0.0921695	0.466509
STM14_1109	238.594	259.888	159.958	140.738	-0.729277	7.8311	2.75537	0.0969286	0.47974
STM14_1110	2054.62	2661.04	4143.88	2868.53	0.572436	11.8939	1.5247	0.216909	0.684502
STM14_1111	439.657	435.219	527.422	513.986	0.251364	8.72848	0.432041	0.510989	0.884346
STM14_1112	25.7045	24.3697	21.4806	16.2654	-0.410341	4.49974	1.22473	0.268435	0.73983
STM14_1113	139.088	156.031	142.648	116.768	-0.186211	7.45932	0.183571	0.668322	0.937043
STM14_1114	44.9434	40.2345	45.2553	29.9625	-0.181188	5.7892	0.197065	0.657101	0.937043
STM14_1115	19.712	23.0612	22.9405	16.779	-0.109548	4.62114	0.0840045	0.771942	0.952482
STM14_1116	31.0661	27.1501	21.4806	30.4762	-0.161384	4.77532	0.196268	0.65775	0.937043
STM14_1117	80.8981	76.5436	80.7088	81.1557	0.0399482	6.44874	0.0126583	0.91042	0.989297
STM14_1118	4.73088	3.27109	2.5026	2.397	-0.706927	1.84475	2.19187	0.138741	0.576033
STM14_1119	296.469	283.44	142.648	167.961	-0.900539	7.69576	2.76422	0.0963937	0.478912
STM14_1120	13.2465	14.0657	15.2241	14.2108	0.107087	3.83436	0.0774088	0.78084	0.954857
STM14_1121	124.265	120.376	92.5961	94.1679	-0.389347	6.73779	1.08026	0.29864	0.76984
STM14_1122	110.703	113.343	115.954	90.0588	-0.12148	6.78961	0.0962159	0.756419	0.94874
STM14_1123	70.0171	64.7677	94.8901	72.4237	0.311094	6.28734	0.732267	0.392149	0.830245
STM14_1124	478.45	450.92	766.212	496.008	0.441496	9.14629	1.24245	0.265	0.736137
STM14_1125	466.15	456.972	561.833	508.678	0.213659	8.77216	0.331203	0.564952	0.906798
STM14_1126	216.044	224.561	251.928	234.564	0.142873	8.00018	0.12711	0.721447	0.946101
STM14_1127	166.054	160.12	198.122	186.966	0.239459	7.56038	0.373648	0.541023	0.899853
STM14_1128	368.221	373.068	584.356	568.603	0.637198	8.95797	2.92508	0.087213	0.455945
STM14_1130	71.9095	94.2075	103.441	107.523	0.344873	6.49461	0.749142	0.386748	0.828404
STM14_1132	754.418	789.315	758.287	729.202	-0.0535512	9.62253	0.01946	0.889056	0.982846
STM14_1133	4.2578	3.5982	3.12825	3.25307	-0.297717	1.82618	0.44417	0.505117	0.883771
STM14_1134	26.3353	22.0799	19.1866	25.6822	-0.107884	4.31362	0.0635706	0.800939	0.960922
STM14_1136	6.93863	6.37863	6.46504	7.19101	0.0378927	2.67256	0.00688649	0.933864	0.992203
STM14_1138	2.05005	2.12621	2.0855	2.05457	-0.0128049	1.311	0.000563219	0.981066	0.997557
STM14_1139	109.757	123.157	111.157	111.289	-0.0662936	7.11336	0.0276821	0.867858	0.977221
STM14_1140	153.123	156.358	145.776	154.093	-0.0454302	7.29368	0.0154838	0.900972	0.984581
STM14_1143	15.7696	15.8648	10.0104	15.4093	-0.309353	3.65614	0.611908	0.43407	0.848237
STM14_1144	22.8659	26.9865	17.9353	20.3745	-0.378329	4.15406	0.859318	0.35393	0.802302
STM14_1148	99.664	104.184	49.4263	56.5008	-0.943594	6.23045	6.95872	0.00834119	0.103101
STM14_1150	5.20397	4.90664	5.21374	4.794	-0.0175453	2.02003	0.00175678	0.966567	0.997557
STM14_1151	6.15015	6.8693	3.96245	4.45158	-0.623102	2.20413	2.17587	0.14019	0.576033
STM14_1154	6.93863	8.01418	3.96245	6.50615	-0.499416	2.47783	1.36473	0.24272	0.715216
STM14_1155	190.339	211.149	157.038	142.793	-0.421274	7.35404	1.30243	0.253769	0.724151
STM14_1156	54.5629	49.5571	39.4159	35.6126	-0.473217	5.3004	1.88789	0.16944	0.627577
STM14_1157	52.1974	43.6691	40.4587	44.5158	-0.173538	5.35111	0.252049	0.615636	0.926564
STM14_1158	15.2965	14.3928	15.8498	12.8411	-0.0521943	3.97821	0.018861	0.890766	0.982846
STM14_1160	2.83853	1.96266	5.42229	2.22579	0.640249	1.93064	1.53769	0.214962	0.684502
STM14_1162	6.62324	4.90664	4.79664	4.62279	-0.292375	2.56768	0.356069	0.550698	0.902103
STM14_1163	41.3164	53.4824	18.3524	14.7244	-1.52017	4.88609	15.6546	7.60259e-05	0.00316012
STM14_1165	42.8934	51.1926	38.7903	46.2279	-0.145039	5.69562	0.177815	0.673258	0.937253
STM14_1166	20.9736	16.8461	18.5609	24.1412	0.176898	4.27799	0.20597	0.649945	0.935291
STM14_1168	5.99245	6.8693	4.58809	4.45158	-0.507205	2.44738	1.46282	0.226482	0.695284
STM14_1169	6.78094	6.8693	3.7539	4.62279	-0.695111	2.6468	2.66506	0.102574	0.494822
STM14_1170	6.15015	6.05152	3.96245	6.67736	-0.183802	2.65191	0.179059	0.672183	0.937043
STM14_1171	19.2389	24.2061	20.6464	22.6003	-0.00536804	4.56047	0.000218011	0.98822	0.997826
STM14_1172	9.61947	10.7946	13.7643	11.8138	0.323043	3.74055	0.628961	0.427737	0.845726
STM14_1173	24.4429	28.9492	33.368	27.5655	0.189317	4.7459	0.282039	0.595368	0.918673
STM14_1176	2.99623	2.78043	1.2513	4.45158	0.0161118	1.49175	0.000924816	0.975739	0.997557
STM14_1178	7.41172	10.1404	9.17619	11.6426	0.250325	3.10116	0.367469	0.544387	0.90107
STM14_1179	1.73466	3.10754	3.3368	3.93793	0.59296	1.75818	1.51403	0.218526	0.685648
STM14_1180	1.89235	3.10754	3.3368	2.22579	0.140636	1.48355	0.0776335	0.78053	0.954857
STM14_1181	22.3929	28.1314	27.9457	26.1958	0.0994696	4.69958	0.0780687	0.779932	0.954857
STM14_1182	2.05005	2.28977	2.29405	3.42429	0.411611	1.40861	0.707588	0.400246	0.832798
STM14_1183	25.7045	26.6594	26.2773	33.9005	0.202326	4.55902	0.308402	0.578662	0.913032
STM14_1184	863.071	862.26	1133.68	952.466	0.273929	9.52492	0.473916	0.491191	0.877254
STM14_1185	18.2928	18.3181	14.5985	15.9229	-0.26104	3.91132	0.481267	0.487849	0.875069
STM14_1186	3.9424	6.8693	4.58809	4.794	-0.200551	2.48105	0.185285	0.66687	0.937043
STM14_1187	4.2578	2.94398	5.63084	4.96522	0.548933	2.32867	1.52394	0.217024	0.684502
STM14_1188	35.4816	35.4914	27.9457	35.4414	-0.161246	5.17108	0.219753	0.639228	0.932858
STM14_1190	10.0926	11.2853	9.59329	9.07437	-0.195894	3.27544	0.242966	0.622072	0.927284
STM14_1191	5.51937	5.23375	3.96245	5.13643	-0.232731	2.29929	0.279051	0.597324	0.919294
STM14_1193	12.1426	11.6124	7.50779	6.84858	-0.727102	3.38764	3.30509	0.0690657	0.398528
STM14_1194	12.1426	14.5564	11.4702	11.4714	-0.218045	3.66211	0.321874	0.570484	0.908911
STM14_1195	3.62701	2.94398	2.29405	2.91065	-0.325591	1.96769	0.465396	0.495113	0.88189
STM14_1196	5.67706	3.27109	4.171	3.93793	-0.145663	2.27138	0.0984591	0.753687	0.94874
STM14_1197	37.374	34.8372	36.2877	36.2975	0.00737445	5.26255	0.000477862	0.98256	0.997557
STM14_1199	525.917	510.781	690.3	685.2	0.407943	9.05147	1.15484	0.282539	0.75477
STM14_1200	42.7357	46.6131	27.5286	40.4066	-0.392687	5.74806	1.16984	0.279433	0.752148
STM14_1202	234.967	248.93	222.523	188.165	-0.236787	7.67724	0.37819	0.538574	0.898224
STM14_1203	27.7545	24.3697	26.4858	23.2852	-0.0679121	4.67938	0.0368246	0.847823	0.970091
STM14_1204	70.9633	75.8894	94.8901	73.6222	0.198049	6.892	0.189006	0.663745	0.937043
STM14_1205	59.9245	65.4219	114.702	75.848	0.603512	6.83773	1.83819	0.175163	0.632962
STM14_1206	30.9084	40.398	49.8434	34.7565	0.244985	5.56865	0.444408	0.505003	0.883771
STM14_1207	91.9369	92.7355	124.087	105.297	0.312481	6.86042	0.624634	0.42933	0.846262
STM14_1208	35.4816	32.3838	52.1374	35.099	0.360047	5.28806	0.988242	0.320172	0.782033
STM14_1209	3.62701	8.83195	5.42229	11.3002	0.433793	2.73403	0.669622	0.413183	0.838212
STM14_1210	450.38	507.183	250.051	202.718	-1.08064	8.14846	5.46236	0.0194304	0.185533
STM14_1211	107.233	107.455	115.745	77.0465	-0.155712	7.2711	0.112015	0.737861	0.946101
STM14_1212	138.3	154.723	113.868	114.029	-0.362555	7.45047	0.588339	0.443062	0.850803
STM14_1213	110.23	99.9319	86.9652	125.843	0.0187351	6.36498	0.00262284	0.959155	0.996543
STM14_1214	24303.7	21052.6	18255.4	30737.1	0.111262	14.2032	0.0584008	0.809042	0.962917
STM14_1215	127.734	115.143	93.0132	72.7661	-0.55144	6.62922	2.09309	0.147967	0.590234
STM14_1217	27.7545	30.4212	23.9832	31.3322	-0.0706417	4.70795	0.0364788	0.84853	0.970597
STM14_1218	58.8207	53.4824	48.3835	61.466	-0.0309333	6.01101	0.00781198	0.92957	0.992203
STM14_1219	16.5581	13.9022	16.4754	18.6624	0.206881	4.12531	0.302895	0.582073	0.915176
STM14_1220	142.557	144.746	168.508	137.314	0.0898406	7.23863	0.0581741	0.809406	0.962917
STM14_1221	230.867	183.835	197.705	199.122	-0.0635759	7.4292	0.0182519	0.892533	0.982846
STM14_1222	13.2465	15.7013	18.5609	18.4912	0.355969	3.80048	0.851559	0.356112	0.804549
STM14_1223	93.8292	82.1045	90.302	103.927	0.142977	6.27685	0.169421	0.680627	0.940088
STM14_1224	114.014	122.83	112.617	97.7635	-0.17112	6.78872	0.180845	0.670648	0.937043
STM14_1225	29.6469	31.5661	37.7475	34.5853	0.240302	5.60026	0.35979	0.548623	0.901184
STM14_1226	53.1436	48.0851	64.2333	61.466	0.312038	5.42636	0.71489	0.397825	0.832798
STM14_1227	69.544	68.8565	77.5805	70.8828	0.100959	5.97015	0.0793085	0.778237	0.954857
STM14_1228	20.6582	22.5705	18.978	22.4291	-0.0606268	4.29904	0.0218233	0.882558	0.982846
STM14_1229	77.1134	85.5391	76.5378	91.2573	0.0453546	6.39402	0.0147389	0.903371	0.985777
STM14_1230	1499.85	1300.75	2085.29	2163.98	0.601472	10.3925	2.2124	0.136906	0.572105
STM14_1231	3.15392	2.45332	0.625649	0.856072	-1.87616	1.7314	8.87719	0.00288755	0.0479252
STM14_1232	40.6856	37.6176	21.8977	25.3397	-0.727415	4.95195	4.11312	0.0425519	0.301524
STM14_1233	34.5355	30.0941	32.3252	37.496	0.11212	4.74831	0.0904887	0.763557	0.950681
STM14_1236	290.476	340.357	736.389	543.435	1.0205	8.39209	5.94211	0.0147834	0.153552
STM14_1237	619.746	672.537	1752.44	1356.87	1.26662	9.61357	10.2483	0.00136808	0.0289454
STM14_1238	117.484	122.012	55.2657	106.495	-0.565457	6.58082	0.80815	0.368668	0.812549
STM14_1239	16.2427	12.4302	8.55054	15.0669	-0.27281	3.5528	0.418617	0.517628	0.888958
STM14_1240	326.431	267.576	208.133	246.035	-0.387147	7.71555	0.64783	0.420889	0.84234
STM14_1241	154.385	140.984	76.5378	69.1706	-1.01956	6.45706	8.15024	0.00430556	0.0633956
STM14_1242	222.825	210.822	175.599	157.346	-0.381333	7.13816	1.02076	0.312338	0.780346
STM14_1243	1871.22	1452.2	3417.5	1489.57	0.562145	10.4432	1.31675	0.251176	0.721089
STM14_1244	4.88858	5.56086	7.92489	8.38951	0.642535	2.49879	2.45907	0.116848	0.533369
STM14_1245	314.762	260.543	391.239	153.922	-0.0780538	7.56667	0.0275129	0.868259	0.977221
STM14_1246	3.62701	4.90664	5.21374	6.84858	0.505511	2.25058	1.34005	0.247025	0.718882
STM14_1247	8.51559	7.85063	13.1386	7.70465	0.340487	3.20537	0.60459	0.436832	0.848237
STM14_1248	15.1388	14.5564	10.8446	19.3472	0.029864	3.71894	0.00527506	0.942101	0.993277
STM14_1250	7.09633	7.52352	31.2825	16.9502	1.71581	3.80391	14.0007	0.000182745	0.00639958
STM14_1251	10.5656	10.6311	45.4638	23.4564	1.69619	4.26198	15.176	9.79423e-05	0.0038986
STM14_1252	12.3003	12.5937	48.8006	25.8534	1.58007	4.34359	14.1481	0.000168964	0.00610009
STM14_1253	3.9424	4.90664	15.6412	8.21829	1.42037	2.69853	9.06412	0.00260674	0.0448493
STM14_1255	7.41172	5.23375	19.3951	9.41679	1.17757	3.21838	6.51193	0.0107153	0.123056
STM14_1256	3.31162	3.43465	13.3472	7.01979	1.57926	2.56829	11.5579	0.000674628	0.0168549
STM14_1257	9.93486	11.9395	21.2721	13.3547	0.657559	3.75618	2.57545	0.108533	0.50974
STM14_1258	5.36167	4.74309	12.513	9.07437	1.08646	3.01144	6.64496	0.00994366	0.116763
STM14_1259	8.0425	11.7759	21.6892	15.4093	0.900834	3.8952	5.01142	0.0251807	0.220249
STM14_1261	5.20397	7.52352	4.79664	5.13643	-0.353096	2.11653	0.652212	0.419323	0.84234
STM14_1263	104.395	97.6422	101.564	120.535	0.136833	6.54374	0.129677	0.718767	0.946101
STM14_1264	342.043	338.885	317.413	365.2	0.00363638	8.20756	8.29732e-05	0.992732	0.997841
STM14_1266	48.4127	44.3233	36.7048	45.0294	-0.181081	5.43062	0.259677	0.610342	0.925962
STM14_1267	23.339	20.2808	35.662	31.8459	0.628707	5.06201	2.85675	0.0909912	0.46455
STM14_1268	7.41172	5.39731	12.7215	9.93044	0.815572	3.18074	3.87538	0.0489992	0.327729
STM14_1269	6.78094	4.57953	9.80184	6.67736	0.526551	2.96962	1.45645	0.227496	0.696577
STM14_1270	284.957	406.924	403.752	510.219	0.401703	8.47935	0.848515	0.356973	0.805332
STM14_1271	1554.1	1935.18	725.753	1565.07	-0.606969	10.2149	1.62961	0.201758	0.670651
STM14_1272	2076.07	2478.02	1027.73	2220.82	-0.487305	10.6646	0.969061	0.324914	0.788287
STM14_1275	70.0171	69.6743	26.0687	25.6822	-1.43195	5.46229	9.30481	0.00228553	0.0403576
STM14_1276	25.8622	31.4025	18.1438	16.0942	-0.74254	4.68449	4.1193	0.0423967	0.301267
STM14_1277	56.7706	60.5152	298.852	156.148	1.95505	6.88458	20.233	6.85606e-06	0.00049543
STM14_1281	52.5128	85.5391	854.22	288.154	3.04831	7.86833	30.3954	3.52365e-08	1.18218e-05
STM14_1282	4.41549	4.57953	10.8446	10.2729	1.22674	2.55704	9.18572	0.0024391	0.042908
STM14_1283	121.899	176.312	455.264	497.378	1.67556	7.80138	15.9412	6.53418e-05	0.00284176
STM14_1285	91.1484	90.1186	66.1103	103.756	-0.0927902	6.716	0.0537814	0.816609	0.963599
STM14_1287	119.218	121.848	112.2	91.7709	-0.241394	6.85364	0.39702	0.528632	0.895411
STM14_1290	36.7432	9.48617	22.9405	16.9502	-0.214624	4.08217	0.147985	0.700468	0.943408
STM14_1293	63.7092	19.7901	32.7423	26.0246	-0.507889	4.77989	1.11643	0.290689	0.761922
STM14_1294	36.5855	11.7759	26.0687	12.1562	-0.343462	4.00286	0.420239	0.516818	0.888866
STM14_1295	26.8083	13.7386	18.3524	11.3002	-0.456097	3.84716	1.05519	0.304314	0.775143
STM14_1296	81.6866	70.8192	142.231	117.453	0.767327	6.3211	4.79846	0.0284851	0.238326
STM14_1299	58.9784	54.1366	106.986	67.2873	0.622312	6.38722	2.67106	0.102188	0.49482
STM14_1300	142.4	139.512	123.461	127.384	-0.168378	7.02653	0.194913	0.658859	0.937043
STM14_1301	76.6403	83.5765	80.9173	81.1557	0.0166632	6.26539	0.00237172	0.961158	0.997032
STM14_1302	59.2938	58.7161	53.5973	41.6051	-0.310782	6.19553	0.693751	0.404892	0.834478
STM14_1303	6.93863	7.52352	7.71634	8.04708	0.125173	2.84663	0.0968861	0.755599	0.94874
STM14_1305	2.68083	1.30844	3.3368	3.25307	0.712406	1.35949	1.94095	0.163565	0.61857
STM14_1306	4.2578	2.78043	5.00519	5.30765	0.547709	2.04454	1.53001	0.21611	0.684502
STM14_1310	3.9424	5.0702	2.9197	4.28036	-0.311728	1.79603	0.35009	0.554062	0.902103
STM14_1311	2.68083	1.7991	3.12825	3.42429	0.544883	1.74945	1.27648	0.258554	0.728267
STM14_1312	11.3541	9.48617	8.75909	7.70465	-0.342409	3.24476	0.731209	0.392492	0.830245
STM14_1313	49.6743	51.3562	41.9185	37.496	-0.347781	5.29564	1.00694	0.315637	0.781958
STM14_1314	107.549	110.399	119.499	96.7362	-0.0117559	6.7181	0.000967719	0.975183	0.997557
STM14_1315	38.4779	42.1971	20.855	38.0096	-0.450874	5.2957	1.31341	0.251778	0.721089
STM14_1316	5.51937	2.12621	2.29405	3.25307	-0.453119	1.7742	0.716004	0.397458	0.832798
STM14_1317	353.555	367.998	457.767	534.703	0.459955	8.88611	1.35588	0.244253	0.71614
STM14_1318	255.625	266.104	356.203	334.211	0.404104	8.48993	1.03712	0.308493	0.777862
STM14_1319	4.1001	7.03285	5.42229	8.04708	0.281791	2.88812	0.31082	0.577177	0.912263
STM14_1320	140.192	157.667	169.968	226.003	0.411014	7.13131	1.14146	0.285345	0.756842
STM14_1321	28.2276	34.3465	20.2293	22.6003	-0.545259	4.72029	2.22979	0.135372	0.5704
STM14_1322	3.31162	3.5982	2.9197	3.08186	-0.199368	1.77712	0.187609	0.664914	0.937043
STM14_1323	92.41	88.156	74.0352	91.0861	-0.128424	6.40022	0.133526	0.714804	0.946101
STM14_1324	10.2503	15.2106	13.3472	15.7517	0.194124	4.87101	0.144479	0.703868	0.94398
STM14_1325	51.5666	21.4257	73.8266	30.4762	0.512776	5.60147	0.930491	0.334735	0.793091
STM14_1326	11.9849	5.0702	8.96764	3.42429	-0.473888	3.00404	0.742721	0.388791	0.828546
STM14_1328	1.57696	2.45332	1.45985	0.684858	-0.931919	1.51455	2.27266	0.131674	0.563785
STM14_1329	202.482	191.195	201.042	235.934	0.150654	7.56152	0.154076	0.69467	0.94328
STM14_1330	868.117	967.917	487.381	830.39	-0.478373	9.2089	1.08367	0.297878	0.76984
STM14_1331	32.8008	23.0612	26.4858	18.8336	-0.304231	4.8389	0.541759	0.461705	0.862963
STM14_1332	74.4326	75.5623	108.446	112.659	0.559758	6.97001	1.89967	0.168116	0.625165
STM14_1333	288.584	326.782	205.63	267.951	-0.377597	7.92053	0.906477	0.341051	0.79326
STM14_1334	779.65	750.716	754.324	832.787	0.0525458	9.27086	0.0171002	0.895959	0.983482
STM14_1335	47.7819	54.1366	25.026	49.6522	-0.445149	5.29219	1.3134	0.251781	0.721089
STM14_1336	259.252	208.042	207.716	213.162	-0.150921	7.60006	0.15042	0.698135	0.943348
STM14_1337	176.462	131.171	174.139	200.663	0.284976	7.30235	0.567225	0.451364	0.855687
STM14_1338	152.492	118.086	122.002	135.773	-0.0698282	6.99142	0.0323452	0.857272	0.973829
STM14_1340	76.3249	80.796	64.0248	73.9646	-0.186785	6.38372	0.273729	0.600841	0.921669
STM14_1341	261.776	261.033	203.545	210.08	-0.337904	7.66125	0.746638	0.387543	0.828404
STM14_1342	215.886	201.172	190.197	181.316	-0.166881	7.3472	0.204297	0.651274	0.936058
STM14_1343	20.9736	19.2995	17.3096	16.6078	-0.248031	4.66602	0.371349	0.54227	0.900418
STM14_1345	22.3929	24.0425	20.6464	20.2033	-0.184801	4.87386	0.160368	0.688818	0.940264
STM14_1346	20.1851	18.1546	19.6037	20.8882	0.078988	4.71641	0.0274496	0.86841	0.977221
STM14_1347	55.6667	45.6318	69.8642	60.6099	0.364644	6.23275	0.641519	0.423161	0.843276
STM14_1348	131.203	105.493	167.674	144.505	0.399103	7.39588	0.803006	0.370196	0.812549
STM14_1349	43.0511	35.4914	46.5066	37.8384	0.101968	5.77946	0.0534336	0.817193	0.963599
STM14_1350	52.3551	35.6549	50.0519	43.146	0.0819729	5.83738	0.0328931	0.856081	0.973664
STM14_1351	31.3815	23.3883	27.5286	18.3199	-0.258925	5.07791	0.330279	0.565495	0.906798
STM14_1352	40.6856	35.0007	26.0687	23.114	-0.622183	5.28915	1.81008	0.178499	0.637139
STM14_1353	45.4165	30.7483	20.6464	20.2033	-0.898528	5.22028	4.20798	0.0402342	0.29482
STM14_1354	931.827	937.986	1020.85	825.425	-0.018318	9.67014	0.0022377	0.962271	0.997557
STM14_1355	706.794	676.626	708.235	685.885	0.011104	9.21092	0.00088529	0.976263	0.997557
STM14_1356	1.57696	2.94398	1.45985	1.36972	-0.667103	1.39946	1.42337	0.23285	0.705054
STM14_1357	890.353	953.033	1289.67	991.332	0.307269	10.1382	0.548158	0.459072	0.859886
STM14_1359	110.86	110.072	82.3772	92.2846	-0.338779	6.9466	0.620651	0.430806	0.847359
STM14_1360	59.6091	62.1508	37.3304	33.9005	-0.773669	5.79514	4.54094	0.0330935	0.260806
STM14_1361	17.662	17.8275	10.636	12.4987	-0.61388	4.10309	2.61814	0.105648	0.5043
STM14_1362	34.0624	30.7483	49.6348	45.3718	0.550957	5.32912	2.49693	0.114069	0.526486
STM14_1363	757.099	816.956	864.856	504.055	-0.20155	9.76116	0.189676	0.663187	0.937043
STM14_1364	457.003	420.663	622.312	358.352	0.159899	9.01314	0.146126	0.702265	0.943408
STM14_1365	205.793	229.958	223.774	121.733	-0.335167	8.25836	0.495549	0.481463	0.873245
STM14_1366	146.815	151.452	194.16	127.041	0.106482	7.78039	0.0592865	0.807627	0.96272
STM14_1367	157.854	142.947	245.255	160.599	0.431758	7.85042	1.05275	0.304875	0.775679
STM14_1368	706.006	738.94	759.33	508.678	-0.188559	9.34321	0.232758	0.629486	0.930825
STM14_1369	2337.69	2473.76	1890.71	1685.78	-0.427935	10.9002	1.12677	0.288466	0.76034
STM14_1370	1005.94	1061.96	947.442	902.643	-0.160583	10.0067	0.167085	0.682716	0.940088
STM14_1371	60.0822	57.5713	57.9768	57.5281	-0.0266408	5.8665	0.00610649	0.937713	0.992742
STM14_1372	51.5666	47.4309	51.5118	50.1658	0.03835	5.84654	0.0115568	0.91439	0.990431
STM14_1373	50.7782	49.23	55.0571	49.3098	0.061033	5.80294	0.0295897	0.863425	0.975947
STM14_1374	61.9746	51.5197	65.0675	52.5628	0.0507467	6.06541	0.0195595	0.888774	0.982846
STM14_1375	105.656	136.241	96.7671	78.9299	-0.461583	6.61895	1.41284	0.234585	0.706312
STM14_1377	2004.79	2523.49	1876.11	978.491	-0.665698	10.643	1.25304	0.262973	0.735667
STM14_1378	8.3579	6.8693	8.55054	9.24558	0.225059	3.38085	0.269583	0.603611	0.923205
STM14_1379	137.038	143.11	154.952	162.14	0.178755	7.11509	0.226372	0.634227	0.931217
STM14_1380	55.036	61.333	71.9497	71.9101	0.305928	5.9676	0.795256	0.372515	0.815453
STM14_1381	113.226	120.54	151.824	155.292	0.393704	7.06206	1.06791	0.301417	0.771949
STM14_1382	54.7206	54.3002	57.9768	51.5356	0.00600125	5.9438	0.000290271	0.986407	0.997557
STM14_1383	129.942	134.442	107.195	124.473	-0.190294	6.97756	0.245693	0.620124	0.927284
STM14_1384	423.099	406.106	241.501	355.955	-0.472694	8.43351	1.10898	0.292304	0.764875
STM14_1385	72.5402	78.9969	72.5753	82.0117	0.0290646	6.76767	0.00558717	0.940416	0.992742
STM14_1386	64.1823	39.4167	67.153	89.3739	0.595622	6.07751	2.35687	0.124732	0.552165
STM14_1387	104.395	98.9506	136.392	156.319	0.525619	7.10497	1.91678	0.166212	0.624003
STM14_1388	49.3589	44.4869	64.4419	90.4012	0.723002	6.47994	3.70722	0.0541776	0.348592
STM14_1389	128.68	97.4786	190.823	179.604	0.711628	6.85138	3.15768	0.0755706	0.423262
STM14_1391	289.372	277.389	350.364	311.61	0.223946	8.33559	0.342043	0.558652	0.902109
STM14_1392	100.768	106.311	75.9121	85.436	-0.359638	6.73583	0.84653	0.357536	0.805828
STM14_1393	42.8934	50.3749	57.7683	46.5703	0.16106	5.79112	0.178948	0.672279	0.937043
STM14_1394	56.1398	61.9872	66.9445	51.1931	-0.000736357	6.12571	3.95536e-06	0.998413	0.999236
STM14_1395	82.1597	75.7258	126.381	94.6816	0.484941	6.59974	1.60438	0.205284	0.675048
STM14_1396	103.606	102.058	163.086	133.376	0.527205	6.93931	1.87642	0.170741	0.628228
STM14_1397	121.899	109.745	227.945	158.887	0.739326	7.59594	3.56284	0.0590866	0.369055
STM14_1398	57.7168	69.1836	41.0843	42.29	-0.605527	6.08472	2.93622	0.0866133	0.454551
STM14_1399	5.51937	4.74309	5.83939	4.794	0.0449572	2.90232	0.0108144	0.917176	0.990431
STM14_1400	16.2427	15.047	17.7267	16.4366	0.125567	4.40855	0.113118	0.736622	0.946101
STM14_1402	17.5043	19.1359	10.8446	11.985	-0.680259	4.9486	2.33771	0.126275	0.554598
STM14_1403	55.509	60.5152	35.8706	42.29	-0.568905	6.25283	2.01194	0.156066	0.603823
STM14_1404	476.558	395.802	221.897	414.168	-0.455561	8.60662	0.661578	0.416004	0.840417
STM14_1405	9.61947	8.34129	4.171	7.70465	-0.585975	3.1222	1.24466	0.264575	0.735767
STM14_1406	36.5855	33.2016	20.855	26.0246	-0.571595	4.92781	2.68554	0.101263	0.4922
STM14_1407	131.992	135.096	137.643	125.329	-0.0225387	7.24437	0.00360214	0.952141	0.99493
STM14_1408	476.085	445.85	433.158	418.791	-0.113914	8.86303	0.0955449	0.757243	0.94874
STM14_1409	1183.67	993.431	1187.27	1347.12	0.21924	9.95479	0.298691	0.584704	0.91522
STM14_1410	34.3778	43.5056	71.5326	68.657	0.847715	6.5084	4.07585	0.0435003	0.304502
STM14_1411	38.4779	46.9402	42.5442	38.6945	-0.072603	5.92477	0.0311347	0.85994	0.975166
STM14_1412	105.972	131.498	93.8474	106.838	-0.24255	7.36029	0.286784	0.592289	0.916787
STM14_1413	27.2814	35.3278	30.8654	39.2081	0.164153	5.15079	0.210347	0.646496	0.934441
STM14_1414	19.712	18.6452	15.4327	21.4018	-0.0552158	4.37706	0.0205343	0.886055	0.982846
STM14_1415	40.8433	43.1784	37.3304	40.2354	-0.114757	5.456	0.117052	0.732254	0.946101
STM14_1416	2127.64	2073.22	5675.68	4508.08	1.2775	11.4259	9.00245	0.00269618	0.0457183
STM14_1417	37.6894	50.2113	28.9884	40.5778	-0.335022	5.24653	0.878197	0.348696	0.800606
STM14_1418	1.89235	2.78043	0.625649	2.397	-0.566241	1.13806	1.01872	0.312822	0.781141
STM14_1419	9.14638	8.50484	6.46504	7.87586	-0.294798	2.94036	0.518387	0.47153	0.866502
STM14_1420	3.15392	2.45332	2.5026	2.05457	-0.307261	1.35099	0.388328	0.53318	0.896651
STM14_1421	3.31162	3.5982	2.5026	2.56822	-0.441721	1.43163	0.898431	0.343203	0.793798
STM14_1422	8.2002	9.32262	6.88214	5.65008	-0.486701	2.6452	1.40868	0.235275	0.706697
STM14_1423	30.7508	32.5474	20.4379	24.6549	-0.487158	4.56234	1.75979	0.18465	0.645872
STM14_1425	5.04628	7.03285	1.45985	0.684858	-2.50845	1.70395	21.4657	3.6022e-06	0.000291716
STM14_1427	4.41549	5.23375	2.29405	2.22579	-1.08776	1.75795	4.38802	0.0361923	0.27566
STM14_1428	1134.78	1336.08	1042.75	1302.6	-0.075173	10.074	0.03543	0.850697	0.971357
STM14_1429	141.927	152.924	103.649	124.13	-0.371974	7.03524	0.927032	0.335635	0.793091
STM14_1430	4.2578	3.5982	2.71115	2.56822	-0.573063	1.64068	1.51969	0.217666	0.684502
STM14_1431	10.7233	8.17774	5.63084	9.24558	-0.337272	2.84534	0.522353	0.46984	0.866173
STM14_1432	11.9849	12.103	8.55054	8.90315	-0.46308	3.25058	1.33051	0.248715	0.721089
STM14_1433	7.56942	3.92531	4.79664	6.50615	-0.0200934	2.35536	0.00175999	0.966537	0.997557
STM14_1434	8.0425	7.03285	7.71634	7.53344	0.015534	2.73551	0.00149283	0.96918	0.997557
STM14_1435	3.9424	3.76176	3.3368	3.5955	-0.148986	1.701	0.111033	0.738971	0.946101
STM14_1436	6.30785	4.08887	6.04794	5.30765	0.121502	2.4541	0.0791201	0.778493	0.954857
STM14_1437	2.83853	2.94398	3.12825	2.56822	-0.0293265	1.70614	0.00386066	0.950456	0.994778
STM14_1438	123.476	137.713	126.798	111.803	-0.130647	6.64558	0.11569	0.733757	0.946101
STM14_1439	43.6818	34.1829	29.8226	24.1412	-0.530497	4.85831	2.14686	0.142861	0.581139
STM14_1440	54.2475	44.3233	42.9613	37.496	-0.293731	5.28125	0.715019	0.397783	0.832798
STM14_1441	20.6582	12.7573	14.1814	10.7865	-0.424219	4.15567	1.09432	0.295516	0.767356
STM14_1443	2.05005	1.47199	3.12825	1.02729	0.18997	1.21838	0.114579	0.73499	0.946101
STM14_1444	15.9273	13.575	11.8873	9.41679	-0.472916	3.7474	1.40631	0.235671	0.706697
STM14_1445	9.46177	9.64973	9.17619	3.25307	-0.636534	2.92691	1.73091	0.188295	0.651748
STM14_1446	16.4004	13.0844	15.0156	11.3002	-0.167561	4.45948	0.160611	0.688595	0.940264
STM14_1447	38.4779	42.5242	20.4379	24.4837	-0.848162	4.68764	5.68903	0.0170713	0.169746
STM14_1448	18.6081	21.9163	15.6412	13.3547	-0.484189	3.91085	1.66021	0.197575	0.666966
STM14_1449	74.4326	73.9267	99.4782	105.811	0.468588	6.25728	1.83578	0.175446	0.632962
STM14_1453	3.15392	4.41598	2.5026	3.08186	-0.426043	1.8297	0.824261	0.363937	0.81031
STM14_1454	47.7819	49.0664	48.5921	49.9946	0.0258205	5.32181	0.005964	0.938443	0.992742
STM14_1456	9.46177	9.64973	7.92489	7.01979	-0.356597	2.99293	0.8034	0.370079	0.812549
STM14_1458	15.2965	19.2995	11.8873	12.6699	-0.492408	3.91682	1.65053	0.198887	0.669178
STM14_1459	15.2965	12.2666	5.63084	6.84858	-1.1365	3.31893	7.66141	0.00564145	0.0771938
STM14_1460	5.04628	4.57953	3.96245	4.62279	-0.159856	2.20843	0.1368	0.711483	0.946101
STM14_1461	19.8697	19.463	16.684	15.9229	-0.270849	4.0582	0.534723	0.464628	0.864828
STM14_1462	3.31162	4.08887	4.171	3.5955	0.0656062	1.99461	0.0203614	0.886532	0.982846
STM14_1463	6.93863	4.90664	5.63084	4.96522	-0.165128	2.48014	0.150842	0.697732	0.943348
STM14_1464	8.67329	7.03285	6.25649	4.45158	-0.56049	2.74168	1.72615	0.188903	0.652975
STM14_1465	104.868	107.619	111.157	107.18	0.0391189	6.82111	0.0107277	0.917507	0.990431
STM14_1466	4.88858	7.68707	4.171	5.82129	-0.320457	2.48202	0.511237	0.474604	0.868074
STM14_1467	26.493	24.2061	27.5286	23.114	-0.0031426	4.44144	7.33389e-05	0.993167	0.997841
STM14_1470	26.3353	22.407	21.4806	16.4366	-0.365031	4.54041	0.98368	0.321292	0.782803
STM14_1472	8.2002	7.03285	5.63084	7.01979	-0.262458	2.86322	0.402438	0.525833	0.89422
STM14_1474	2.36544	2.12621	2.5026	2.56822	0.173757	1.52404	0.112396	0.737432	0.946101
STM14_1475	9.93486	10.9582	8.13344	8.38951	-0.33696	3.26208	0.679523	0.409751	0.836419
STM14_1478	8.0425	7.35996	4.79664	5.82129	-0.529853	2.64112	1.667	0.196661	0.666966
STM14_1479	2.20775	1.7991	3.3368	3.5955	0.785912	1.5528	2.65244	0.103391	0.496551
STM14_1480	278.176	274.935	194.16	134.575	-0.750974	7.31123	3.59091	0.0580963	0.365299
STM14_1481	5.36167	8.34129	3.7539	4.96522	-0.640215	2.47948	2.09114	0.148155	0.590234
STM14_1482	5.04628	6.21508	2.5026	2.91065	-1.0446	2.20932	5.0133	0.0251533	0.220249
STM14_1483	58.9784	79.324	82.5857	84.9224	0.27655	6.20772	0.597305	0.439608	0.848237
STM14_1484	31.2238	36.4727	36.4962	32.702	0.0311029	4.71891	0.00754665	0.930774	0.992203
STM14_1485	16.8735	11.9395	14.1814	13.5259	-0.0573885	3.48744	0.016818	0.896816	0.983873
STM14_1486	105.972	122.012	102.189	76.5329	-0.351761	6.21731	0.910987	0.339853	0.793091
STM14_1490	5.36167	3.10754	6.04794	3.42429	0.144777	2.57362	0.0882219	0.76645	0.951719
STM14_1492	34.8509	28.6221	32.1167	35.2702	0.0866533	5.29581	0.0572332	0.810924	0.962917
STM14_1493	41.1587	45.6318	47.1322	47.7688	0.128954	5.70532	0.112247	0.737601	0.946101
STM14_1494	5.51937	4.90664	5.00519	5.30765	-0.0148406	2.91862	0.000902329	0.976036	0.997557
STM14_1495	6.30785	10.3039	7.50779	7.19101	-0.175733	4.70465	0.100001	0.751829	0.947768
STM14_1497	7.56942	3.76176	4.171	2.22579	-0.841143	1.84407	2.69242	0.100826	0.4922
STM14_1499	18.2928	16.1919	8.75909	5.65008	-1.2655	3.3071	9.0255	0.00266239	0.0454392
STM14_1501	438.868	347.063	448.591	218.983	-0.235776	8.07154	0.287964	0.591528	0.916664
STM14_1502	4.73088	5.72441	4.37954	2.91065	-0.528662	2.24745	1.14836	0.283893	0.75477
STM14_1504	125.842	144.255	82.3772	104.441	-0.531494	6.37763	0.947096	0.33046	0.792327
STM14_1505	762.934	612.349	655.055	698.384	-0.0230902	9.08658	0.00347291	0.953007	0.99498
STM14_1506	101.556	107.455	53.5973	42.29	-1.12475	5.81584	8.40957	0.00373251	0.0578601
STM14_1507	51.4089	66.0761	37.7475	46.0567	-0.485914	5.44773	2.00279	0.15701	0.605401
STM14_1508	43.9972	51.3562	34.4107	27.0519	-0.634793	5.25174	3.1292	0.0769014	0.426453
STM14_1509	136.407	105.329	108.237	190.39	0.305395	8.41505	0.523008	0.469561	0.866173
STM14_1511	24.916	28.1314	26.2773	20.2033	-0.192407	4.71269	0.243278	0.621849	0.927284
STM14_1512	409.064	350.498	454.638	518.266	0.357152	8.29548	0.836121	0.360509	0.809821
STM14_1513	71.121	82.5951	161.209	90.23	0.709135	6.97041	2.77848	0.0955386	0.477388
STM14_1514	43.3664	45.6318	69.4471	44.687	0.357525	5.96819	0.741046	0.389326	0.82895
STM14_1515	35.3239	47.1038	53.3887	54.7886	0.392165	7.27798	0.476231	0.490134	0.877169
STM14_1516	8.2002	12.7573	13.1386	12.3274	0.280783	5.2542	0.310735	0.577229	0.912263
STM14_1517	6.93863	6.21508	6.67359	5.13643	-0.159909	4.12037	0.100216	0.751571	0.947768
STM14_1518	9.46177	11.7759	8.96764	11.6426	-0.0395935	4.74172	0.00723321	0.932223	0.992203
STM14_1519	5.67706	4.90664	3.54535	4.96522	-0.305421	3.93834	0.382687	0.536169	0.897376
STM14_1520	64.0246	78.9969	94.2645	55.9871	0.0701615	5.87047	0.0268883	0.86975	0.97773
STM14_1521	102.66	110.89	91.1362	55.9871	-0.538747	6.06209	2.1494	0.142626	0.581017
STM14_1523	19.712	25.351	17.5182	13.8684	-0.523661	4.18115	1.89626	0.168497	0.625165
STM14_1525	21.6044	27.3136	23.3576	22.0867	-0.106367	4.42792	0.0846135	0.77114	0.952482
STM14_1526	61.5015	88.156	26.2773	35.6126	-1.27131	5.33014	11.1458	0.000842218	0.0201831
STM14_1527	183.243	178.111	67.9872	104.27	-1.06785	6.88378	6.79651	0.00913363	0.110512
STM14_1528	6.15015	6.54219	3.3368	8.21829	-0.117834	2.32273	0.0613683	0.804346	0.962112
STM14_1529	173.15	287.529	223.774	235.591	-0.0040479	7.55482	7.74479e-05	0.992978	0.997841
STM14_1531	242.694	255.145	155.787	131.321	-0.794225	7.22085	4.33638	0.0373062	0.280813
STM14_1532	261.303	271.337	213.555	192.959	-0.38991	7.7255	0.999538	0.317422	0.781958
STM14_1534	5.51937	6.70574	4.171	5.65008	-0.306622	3.85895	0.440533	0.506865	0.883853
STM14_1535	6.93863	3.10754	2.9197	5.82129	-0.188734	2.80894	0.121457	0.72746	0.946101
STM14_1537	9.93486	8.83195	5.63084	7.01979	-0.562629	3.31557	1.8523	0.173516	0.632767
STM14_1539	119.849	167.153	133.263	168.646	0.0733827	6.97592	0.0339078	0.853903	0.972311
STM14_1542	88.9406	73.4361	73.4095	64.7191	-0.233706	5.90574	0.3894	0.532615	0.896651
STM14_1543	109.914	98.9506	93.2217	80.8132	-0.263487	6.39546	0.48426	0.486499	0.874851
STM14_1544	34.5355	32.8745	35.8706	33.9005	0.0491849	5.06794	0.0212478	0.884106	0.982846
STM14_1546	10.0926	6.8693	6.04794	3.5955	-0.826291	2.86767	3.35246	0.0671046	0.392435
STM14_1547	8.67329	7.85063	10.4275	7.87586	0.143277	3.41141	0.0898486	0.76437	0.950904
STM14_1548	23.339	25.5145	27.7371	20.7169	-0.0142302	4.65019	0.00153561	0.968741	0.997557
STM14_1549	21.289	20.4443	15.4327	19.0048	-0.27472	4.48001	0.521428	0.470233	0.866173
STM14_1550	3.46932	1.63555	1.6684	2.397	-0.315301	1.52892	0.352783	0.552542	0.902103
STM14_1552	46.0473	49.8842	45.0467	54.1038	0.0484641	5.7283	0.018536	0.891705	0.982846
STM14_1553	134.83	158.812	72.7839	109.577	-0.686336	6.86371	2.92752	0.0870813	0.455945
STM14_1554	13.5619	11.4488	9.80184	8.56072	-0.4468	3.1237	0.811403	0.367706	0.812549
STM14_1556	993.328	1177.27	1105.52	1181.55	0.0754259	9.7159	0.0375436	0.846362	0.969645
STM14_1558	2180.62	2668.23	3076.73	2851.75	0.290015	10.9325	0.502655	0.478336	0.870156
STM14_1559	125.368	144.092	175.39	167.105	0.345945	6.76887	0.787799	0.374766	0.817513
STM14_1560	483.181	478.888	854.011	797.003	0.779097	9.28026	4.29465	0.0382324	0.284142
STM14_1561	10.881	14.2293	11.4702	10.2729	-0.208444	3.78822	0.26293	0.608114	0.925534
STM14_1562	60.0822	49.23	68.4043	82.0117	0.460787	5.83525	1.757	0.184999	0.645872
STM14_1563	74.4326	81.1231	104.901	154.093	0.735835	7.36142	3.07511	0.0794993	0.434701
STM14_1564	12.1426	15.047	12.9301	19.8609	0.273589	4.66789	0.353672	0.552042	0.902103
STM14_1565	2256.32	2474.75	2682.16	3351.18	0.350801	11.9823	0.629123	0.427677	0.845726
STM14_1566	1.10387	2.12621	4.37954	10.6153	2.21536	1.8253	13.7916	0.000204251	0.00690193
STM14_1567	138.142	133.624	227.736	250.144	0.814255	7.51655	4.12112	0.042351	0.301267
STM14_1568	97.7716	112.526	244.003	271.717	1.29411	7.39272	10.9499	0.000936096	0.0216593
STM14_1569	14.9811	21.0986	28.3628	29.7913	0.688851	4.4834	2.81555	0.0933551	0.470482
STM14_1570	31.3815	32.3838	53.3887	40.749	0.560399	5.46687	2.60017	0.106852	0.506443
STM14_1571	47.6242	47.4309	70.0727	60.6099	0.458571	5.98417	1.64713	0.19935	0.669298
STM14_1573	97.6139	97.6422	150.99	136.458	0.557703	7.15709	2.10009	0.147291	0.589288
STM14_1574	104.237	96.3337	142.648	140.053	0.495038	6.80731	1.52291	0.21718	0.684502
STM14_1575	210.84	192.013	262.356	291.236	0.458585	7.80958	1.39385	0.237757	0.709493
STM14_1576	167.789	174.513	199.999	182.001	0.158196	7.54803	0.179009	0.672226	0.937043
STM14_1577	286.534	284.258	515.744	280.62	0.48021	8.11343	1.23147	0.267121	0.738794
STM14_1578	193.493	188.742	187.486	162.996	-0.12524	7.26835	0.0923612	0.761197	0.950417
STM14_1579	13.4042	10.9582	11.2617	17.6351	0.250591	3.94407	0.382211	0.536423	0.897376
STM14_1580	93.1984	86.684	105.943	108.036	0.250379	6.66116	0.448516	0.503041	0.883392
STM14_1582	27.5968	29.2763	319.707	105.468	2.90078	6.40529	32.7213	1.06368e-08	4.54189e-06
STM14_1583	17.3466	18.8088	235.661	69.1706	3.07354	5.89972	33.6233	6.68869e-09	3.69842e-06
STM14_1584	30.2777	26.0052	357.454	85.2648	2.97407	6.46489	27.4741	1.59211e-07	3.45972e-05
STM14_1585	27.5968	25.0239	216.683	62.4933	2.40555	5.89157	22.3178	2.31051e-06	0.000204764
STM14_1586	11.6695	10.3039	53.1802	15.4093	1.63661	4.08877	9.97177	0.00158959	0.0320442
STM14_1588	392.19	237.972	464.44	420.503	0.489763	8.14688	1.30043	0.254135	0.724296
STM14_1589	52.9859	50.5384	44.2125	42.29	-0.259333	5.64838	0.59649	0.43992	0.848237
STM14_1590	382.571	353.932	405.629	392.424	0.115766	8.26629	0.0844108	0.771407	0.952482
STM14_1592	1886.83	1970.18	1684.04	1721.39	-0.179643	10.3677	0.195763	0.658163	0.937043
STM14_1593	6.46554	5.72441	2.29405	6.16372	-0.502682	2.22509	1.08017	0.29866	0.76984
STM14_1594	214.94	211.967	161	169.331	-0.369927	7.1041	0.650006	0.420111	0.84234
STM14_1595	133.884	137.877	89.4678	88.0042	-0.614658	6.3759	2.42145	0.119684	0.539473
STM14_1596	54.5629	53.6459	46.5066	55.4735	-0.0847458	5.33209	0.0571821	0.811007	0.962917
STM14_1597	82.6328	88.156	59.6452	84.0663	-0.247895	5.9726	0.491038	0.483465	0.874743
STM14_1598	90.9907	105.329	91.5533	128.24	0.163614	6.33631	0.206702	0.649365	0.935029
STM14_1599	75.5365	88.156	74.6608	85.9497	-0.0269328	6.02692	0.00612307	0.937629	0.992742
STM14_1600	840.678	1109.88	1647.75	1844.32	0.840201	10.0494	4.3683	0.0366135	0.277825
STM14_1603	17.662	18.8088	9.17619	10.9577	-0.852588	4.00301	4.95347	0.0260383	0.226066
STM14_1604	59.4515	53.9731	43.3783	42.6324	-0.399075	6.58656	0.808101	0.368682	0.812549
STM14_1605	14.6657	15.2106	14.3899	11.3002	-0.220665	4.10689	0.311154	0.576973	0.912263
STM14_1606	98.2447	97.3151	101.147	107.523	0.093712	6.55595	0.0671097	0.795592	0.959838
STM14_1607	60.8707	72.1276	60.4794	69.1706	-0.0361874	5.80313	0.0111601	0.915867	0.990431
STM14_1608	578.745	523.212	538.893	567.405	0.00568317	8.76939	0.000205092	0.988574	0.997826
STM14_1609	91.6215	82.1045	147.445	148.101	0.766392	6.55344	4.37936	0.0363767	0.276475
STM14_1610	405.437	368.979	734.929	685.2	0.874779	8.77315	5.50596	0.0189517	0.184681
STM14_1611	25.7045	31.5661	15.4327	25.8534	-0.469082	5.41423	0.830083	0.362249	0.81031
STM14_1612	102.66	121.03	345.15	249.973	1.41136	7.18738	13.2	0.000279944	0.00876599
STM14_1614	53.6167	43.1784	55.0571	46.7415	0.0717315	5.43143	0.0448132	0.832348	0.966677
STM14_1615	10.5656	9.64973	8.75909	16.0942	0.304494	3.27036	0.511854	0.474337	0.868074
STM14_1616	85.629	96.4973	38.3732	46.0567	-1.10775	6.184	9.63701	0.00190695	0.0360029
STM14_1617	3.46932	3.43465	2.71115	1.71214	-0.657544	1.73516	1.7895	0.180987	0.640132
STM14_1618	147.919	142.62	127.007	168.989	0.0271959	6.82322	0.00500009	0.943628	0.993548
STM14_1619	4008.16	4076.11	4236.69	6128.96	0.35863	11.8544	0.710336	0.399332	0.832798
STM14_1620	2866.44	3143.36	3867.76	3626.84	0.31853	11.7447	0.5498	0.4584	0.859886
STM14_1621	1197.39	1342.46	1951.19	1418.51	0.407848	10.6329	0.958008	0.327689	0.78889
STM14_1622	1434.88	1543.96	1962.04	1326.74	0.142765	10.7072	0.116438	0.73293	0.946101
STM14_1624	166.843	147.69	195.62	175.666	0.239168	7.64214	0.362127	0.547327	0.901184
STM14_1625	700.644	806.815	965.585	749.063	0.18574	9.53951	0.226855	0.633866	0.931217
STM14_1626	1001.37	1302.22	978.307	770.807	-0.397296	9.64983	1.01297	0.314193	0.781958
STM14_1627	33.4316	41.0522	26.2773	25.1685	-0.533655	5.18907	1.74894	0.18601	0.646823
STM14_1628	48.0973	61.333	71.9497	67.4585	0.349137	5.82219	0.940695	0.332099	0.793091
STM14_1629	42.578	53.1553	50.8861	41.7763	-0.0477167	5.46018	0.0163369	0.898295	0.984046
STM14_1630	43.3664	46.6131	37.3304	44.5158	-0.135522	5.47385	0.159866	0.68928	0.940264
STM14_1632	58.663	85.0484	44.2125	55.3023	-0.52887	5.81055	2.17003	0.140724	0.577275
STM14_1633	126.315	158.321	129.926	127.041	-0.147493	7.09304	0.149705	0.698818	0.943348
STM14_1634	4.41549	6.21508	4.171	2.56822	-0.663434	2.75291	1.18037	0.277281	0.74893
STM14_1635	74.748	79.9783	83.837	86.1209	0.135504	6.40518	0.114135	0.735484	0.946101
STM14_1637	109.283	115.797	134.097	130.808	0.234977	6.70831	0.397157	0.528561	0.895411
STM14_1639	1527.76	1454.82	2454.21	2242.22	0.654993	10.7303	2.14945	0.142621	0.581017
STM14_1640	13.2465	15.047	10.636	10.2729	-0.435929	3.71374	1.2159	0.270167	0.741657
STM14_1642	6.93863	5.88797	5.00519	6.16372	-0.194116	2.77362	0.214843	0.642998	0.933511
STM14_1643	12.6157	10.6311	7.71634	5.47886	-0.822161	3.57902	3.38773	0.0656831	0.391984
STM14_1646	5.99245	6.21508	4.79664	5.99251	-0.171254	2.39272	0.168435	0.681507	0.940088
STM14_1647	16.4004	16.6826	19.6037	13.6972	0.00617038	3.96651	0.000213168	0.988351	0.997826
STM14_1648	4.2578	6.05152	4.171	4.10915	-0.313863	2.58811	0.437097	0.508527	0.883853
STM14_1649	44.7857	36.7998	44.2125	50.5083	0.215758	5.38437	0.396985	0.52865	0.895411
STM14_1650	11.8272	11.4488	12.513	16.6078	0.326214	3.62532	0.70939	0.399646	0.832798
STM14_1654	4.41549	4.74309	3.96245	4.45158	-0.117548	2.15023	0.0738575	0.785801	0.957931
STM14_1655	3.15392	3.5982	4.79664	2.73943	0.140073	1.99176	0.0895067	0.764805	0.950904
STM14_1657	79.6366	97.4786	98.644	110.262	0.238439	6.39633	0.459338	0.497933	0.883108
STM14_1659	344.724	367.507	463.398	409.374	0.293191	8.51213	0.626957	0.428474	0.845726
STM14_1660	38.951	40.2345	49.6348	44.5158	0.249078	5.26663	0.548123	0.459086	0.859886
STM14_1661	212.574	252.365	144.108	159.914	-0.61269	7.76914	1.83282	0.175795	0.632962
STM14_1662	15.7696	18.3181	13.9728	16.779	-0.1459	4.12494	0.146404	0.701995	0.943408
STM14_1663	41.9472	49.5571	44.6296	46.2279	-0.00989807	5.25934	0.000859584	0.97661	0.997557
STM14_1664	129.153	158.485	146.819	145.019	0.0209369	6.93985	0.00298241	0.956448	0.995885
STM14_1665	49.832	58.8797	54.2229	46.9128	-0.104754	5.46196	0.0964043	0.756188	0.94874
STM14_1666	126.945	136.241	109.072	121.049	-0.193487	6.76569	0.243136	0.62195	0.927284
STM14_1667	112.122	121.194	86.7567	103.927	-0.290669	6.53668	0.572437	0.449292	0.853499
STM14_1668	41.1587	48.2486	27.7371	31.6747	-0.588158	4.97555	2.89218	0.0890103	0.45943
STM14_1669	328.481	340.194	322.835	310.925	-0.0773815	7.97066	0.039801	0.84187	0.967759
STM14_1670	39.2663	42.5242	71.7411	25.8534	0.252062	5.01406	0.32016	0.571511	0.909044
STM14_1671	21253.2	24097.7	14129.9	15180.7	-0.629705	13.8294	1.82867	0.176285	0.632962
STM14_1672	592.622	803.871	872.781	893.568	0.338969	9.65938	0.717026	0.397121	0.832798
STM14_1673	29.0161	25.6781	53.3887	62.8357	1.0874	5.29413	9.69837	0.00184432	0.0352144
STM14_1674	34.8509	31.2389	42.1271	56.672	0.581034	5.16868	2.751	0.0971939	0.480052
STM14_1675	138.457	107.783	171.219	217.442	0.658528	6.97288	2.76372	0.096424	0.478912
STM14_1676	126.945	76.7072	88.008	160.77	0.289306	6.56587	0.459595	0.497813	0.883108
STM14_1677	5142.47	2664.31	5293.41	8428.72	0.813707	12.0224	2.91179	0.0879341	0.455945
STM14_1678	1041.43	450.757	972.468	1495.22	0.725742	9.48063	2.47354	0.115777	0.530541
STM14_1679	1625.53	665.668	1445.46	1867.95	0.532209	9.93193	1.18907	0.275518	0.747606
STM14_1680	193.02	244.351	161.418	120.877	-0.631859	7.35006	2.11786	0.145589	0.586982
STM14_1681	30.2777	34.3465	20.4379	19.0048	-0.712306	4.74619	3.48032	0.0621026	0.37922
STM14_1682	16.4004	17.0097	16.4754	14.382	-0.116176	4.01243	0.0966195	0.755925	0.94874
STM14_1683	554.775	552.161	792.281	658.491	0.390187	9.07117	1.03886	0.308088	0.777862
STM14_1684	52.9859	50.2113	50.8861	51.878	-0.00601285	5.67175	0.000321377	0.985697	0.997557
STM14_1685	2.83853	2.12621	5.63084	3.42429	0.84572	1.61922	3.04352	0.08106	0.44118
STM14_1686	59.6091	51.0291	90.302	54.275	0.384337	5.7069	1.09246	0.295927	0.767515
STM14_1687	58.9784	46.7766	64.2333	59.069	0.220945	5.79857	0.383626	0.535669	0.897376
STM14_1688	6.46554	3.92531	2.71115	2.397	-1.02556	1.93596	4.5636	0.0326583	0.258394
STM14_1689	23.4967	18.1546	10.8446	17.4639	-0.551663	4.09343	1.75766	0.184917	0.645872
STM14_1690	18.7658	15.3741	13.7643	15.5805	-0.216834	3.87107	0.331222	0.56494	0.906798
STM14_1691	7.56942	6.8693	4.58809	5.65008	-0.489383	2.51659	1.2233	0.268714	0.73983
STM14_1692	5.20397	2.28977	1.04275	1.36972	-1.60986	1.39321	7.99462	0.00469165	0.0679007
STM14_1693	30.2777	23.0612	24.4003	28.0792	-0.0226489	4.47956	0.00382628	0.950677	0.994778
STM14_1694	34.6932	31.5661	31.0739	35.955	0.0175403	4.84	0.00252929	0.95989	0.996596
STM14_1695	18.4505	20.2808	15.6412	15.2381	-0.326638	4.01513	0.735546	0.391091	0.829168
STM14_1696	50.1474	49.5571	47.1322	49.6522	-0.0426022	5.46147	0.0165478	0.897644	0.983873
STM14_1697	11.6695	11.1217	11.4702	16.0942	0.277999	3.52671	0.483334	0.486916	0.874851
STM14_1698	9.30407	6.8693	6.46504	9.93044	0.026463	3.06445	0.00390523	0.950171	0.994778
STM14_1699	5.67706	7.35996	6.88214	7.87586	0.182191	3.05488	0.18833	0.66431	0.937043
STM14_1700	6.78094	7.03285	4.58809	8.90315	-0.0212191	3.06685	0.00225018	0.962166	0.997557
STM14_1701	5.04628	7.03285	2.29405	5.99251	-0.519629	2.7811	1.04569	0.306503	0.776592
STM14_1702	8.67329	8.6684	3.12825	5.99251	-0.907016	2.61233	4.20252	0.0403641	0.294856
STM14_1703	9.61947	8.50484	5.83939	6.50615	-0.550145	2.89449	1.808	0.178748	0.637139
STM14_1704	11.1964	8.99551	4.79664	9.07437	-0.529062	2.98095	1.4453	0.229283	0.698406
STM14_1705	35.797	31.2389	19.1866	28.764	-0.47986	4.76196	1.67971	0.194963	0.66587
STM14_1706	14.1927	13.2479	7.09069	12.3274	-0.489763	3.5949	1.37626	0.240739	0.713859
STM14_1707	13.8773	16.0284	10.4275	11.8138	-0.424212	3.67956	1.20443	0.272437	0.744408
STM14_1708	47.7819	52.0104	33.5765	45.7143	-0.329768	5.39642	0.915527	0.338652	0.793091
STM14_1709	10.7233	6.70574	4.37954	7.53344	-0.537514	2.89048	1.4087	0.235272	0.706697
STM14_1710	27.9122	26.0052	20.4379	23.7988	-0.283932	4.68984	0.613247	0.433568	0.848237
STM14_1711	32.4854	31.4025	33.368	36.9823	0.139581	5.17005	0.165568	0.684081	0.940088
STM14_1712	2.99623	4.57953	3.3368	4.28036	0.0181394	2.15504	0.00154467	0.968649	0.997557
STM14_1713	2.36544	5.39731	2.29405	3.93793	-0.295637	2.31242	0.327684	0.567026	0.906798
STM14_1714	27.5968	27.9679	19.8122	27.7367	-0.221693	4.76454	0.367241	0.544512	0.90107
STM14_1715	21.7621	20.935	7.71634	15.7517	-0.853685	4.01784	4.10058	0.0428686	0.302202
STM14_1716	3.46932	2.12621	0.4171	1.88336	-1.20909	1.43618	4.3912	0.036125	0.27566
STM14_1717	6.30785	6.37863	1.87695	3.76672	-1.1393	2.5893	5.79044	0.0161136	0.164534
STM14_1718	5.04628	5.39731	3.3368	5.82129	-0.173201	2.42823	0.149955	0.698578	0.943348
STM14_1720	3.15392	3.10754	3.96245	0.684858	-0.470085	2.36633	0.598993	0.438962	0.848237
STM14_1722	97.2985	111.054	139.728	142.45	0.437564	6.86346	1.06108	0.302969	0.773222
STM14_1723	90.2022	86.5204	96.5585	94.5104	0.112512	6.39929	0.104531	0.746459	0.946327
STM14_1724	299.623	370.124	370.176	482.996	0.349335	8.60811	0.805527	0.369446	0.812549
STM14_1725	13.5619	16.1919	28.3628	20.8882	0.724077	5.71834	3.82759	0.0504154	0.333993
STM14_1726	8.51559	9.48617	11.4702	7.87586	0.0976549	3.35683	0.0567818	0.811657	0.963138
STM14_1727	82.7905	90.1186	81.7515	58.8978	-0.298422	6.56705	0.419211	0.517331	0.888958
STM14_1728	109.599	126.428	74.0352	84.7512	-0.571312	6.3368	2.65989	0.102908	0.494822
STM14_1729	2258.84	2762.11	3255.67	3176.54	0.357352	11.0863	0.383045	0.535978	0.897376
STM14_1730	52.8282	67.7116	59.4367	80.9844	0.221168	6.3868	0.343957	0.557554	0.902109
STM14_1731	309.558	287.202	324.712	266.581	-0.0134104	8.3331	0.0012237	0.972095	0.997557
STM14_1732	72.6979	97.4786	63.6077	75.1631	-0.293681	6.49067	0.598841	0.43902	0.848237
STM14_1733	252.787	279.842	262.981	309.042	0.10304	7.94061	0.0636884	0.800758	0.960922
STM14_1734	253.418	292.599	386.443	612.263	0.871218	8.57181	4.13096	0.0421054	0.300561
STM14_1735	107.391	125.774	51.0947	107.009	-0.559102	6.63342	1.53355	0.215581	0.684502
STM14_1736	10.2503	12.9208	7.71634	10.6153	-0.331192	3.17407	0.669702	0.413155	0.838212
STM14_1737	138.773	122.502	116.996	134.746	-0.0534319	6.73241	0.0191902	0.889823	0.982846
STM14_1738	328.954	397.438	377.892	333.868	-0.029404	8.10018	0.00564179	0.940126	0.992742
STM14_1739	14.8234	19.6266	21.0635	16.9502	0.140197	4.55606	0.132772	0.715575	0.946101
STM14_1740	17.8197	20.2808	21.6892	30.4762	0.455462	4.63363	1.36742	0.242256	0.714747
STM14_1741	9.61947	8.17774	4.79664	8.56072	-0.401879	3.10316	0.849088	0.35681	0.805332
STM14_1742	287.795	293.581	387.694	364.858	0.372268	8.10299	0.927615	0.335483	0.793091
STM14_1743	815.92	766.417	726.796	680.064	-0.169595	9.39075	0.196135	0.657859	0.937043
STM14_1744	69.3863	58.0619	77.7891	77.0465	0.280611	6.05595	0.665789	0.414523	0.839268
STM14_1745	44.3126	32.2203	28.3628	30.6474	-0.374623	4.99709	1.06606	0.301837	0.771997
STM14_1746	95.4062	89.1373	70.0727	88.6891	-0.2165	6.65467	0.3232	0.569691	0.908911
STM14_1747	538.848	527.627	457.558	495.666	-0.161926	9.1067	0.179147	0.672108	0.937043
STM14_1748	90.5176	86.8476	69.03	87.1482	-0.182926	6.6691	0.231945	0.630085	0.930825
STM14_1749	236.229	223.743	328.466	429.748	0.721129	8.01132	3.2523	0.0713234	0.407055
STM14_1750	175.358	205.752	347.652	230.283	0.6005	8.33515	1.50424	0.220021	0.686398
STM14_1751	5.67706	5.39731	5.00519	3.42429	-0.399842	2.4501	0.520565	0.470601	0.866173
STM14_1752	20.8159	20.935	25.8602	23.97	0.254323	4.88304	0.510667	0.47485	0.868074
STM14_1753	20.8159	18.8088	24.6089	21.7442	0.224762	4.83795	0.380093	0.537553	0.898077
STM14_1754	17.9774	18.3181	22.9405	19.6897	0.230621	4.67098	0.332699	0.564074	0.906649
STM14_1755	14.508	15.047	17.3096	15.5805	0.153103	4.88158	0.132835	0.71551	0.946101
STM14_1756	50.9359	57.7348	49.0092	45.8855	-0.195607	6.71082	0.163196	0.686231	0.940088
STM14_1757	19.8697	18.4817	16.4754	14.0396	-0.33082	4.81174	0.522374	0.469831	0.866173
STM14_1758	48.255	53.6459	34.4107	41.4339	-0.425029	6.12023	1.02839	0.310537	0.778331
STM14_1759	102.029	119.395	71.9497	84.7512	-0.49833	6.83929	1.39294	0.237909	0.709496
STM14_1760	52.5128	59.3704	36.4962	43.4885	-0.483191	5.93111	1.42273	0.232954	0.705054
STM14_1761	13.7196	15.3741	8.96764	8.21829	-0.759419	4.08583	3.34049	0.0675946	0.392935
STM14_1762	187.974	174.676	216.058	240.385	0.331901	7.56055	0.771369	0.379794	0.824237
STM14_1763	237.648	208.859	253.179	208.026	0.0465425	7.63838	0.0145692	0.903926	0.985777
STM14_1765	8.98868	15.2106	10.2189	7.70465	-0.435512	3.20506	0.952798	0.329008	0.790701
STM14_1766	9.61947	13.7386	8.34199	9.07437	-0.420246	3.2084	1.06617	0.301811	0.771997
STM14_1768	615.015	692.654	952.238	847.683	0.460904	9.2955	1.45124	0.228329	0.697762
STM14_1769	136.88	125.119	170.177	148.614	0.282812	7.2613	0.576324	0.447757	0.853345
STM14_1770	739.91	769.688	1560.99	1427.59	0.985268	9.97915	5.71749	0.0167967	0.16786
STM14_1771	19.712	18.8088	29.4055	35.955	0.763429	4.55807	4.4687	0.0345213	0.2689
STM14_1772	419.629	475.126	798.328	1086.7	1.07505	9.26719	7.61861	0.0057769	0.07834
STM14_1773	25.7045	24.2061	34.2022	40.2354	0.577215	4.76771	2.69591	0.100606	0.4922
STM14_1774	14.035	18.3181	17.7267	12.4987	-0.100861	4.16126	0.0517267	0.820085	0.963599
STM14_1775	6.93863	7.68707	15.6412	9.07437	0.748742	3.03484	3.05893	0.0802943	0.438028
STM14_1777	24.6006	17.1732	22.9405	25.511	0.214016	4.24255	0.259053	0.610772	0.926015
STM14_1779	242.379	218.018	177.267	190.048	-0.325771	7.71852	0.705714	0.40087	0.832798
STM14_1780	11.5118	12.2666	6.67359	5.65008	-0.949494	3.36125	4.84288	0.0277605	0.236549
STM14_1781	17.5043	23.3883	12.0959	12.4987	-0.731873	4.30638	2.68445	0.101332	0.4922
STM14_1783	2.05005	0.981328	2.29405	2.397	0.61923	1.44765	1.2142	0.270502	0.742143
STM14_1785	238.91	228.159	288.216	295.859	0.322504	7.96976	0.694953	0.404485	0.834372
STM14_1787	671.313	627.232	760.372	819.261	0.282701	9.42647	0.560092	0.454223	0.85762
STM14_1788	391.086	395.312	522.209	509.534	0.391725	8.75472	1.14606	0.284375	0.75549
STM14_1789	40.3702	49.8842	45.4638	58.5553	0.206004	5.5867	0.356603	0.550399	0.902103
STM14_1790	340.466	306.011	216.683	499.946	0.148908	7.98844	0.105762	0.745021	0.946286
STM14_1791	363.647	367.507	292.804	593.601	0.278006	8.24678	0.415989	0.518945	0.890243
STM14_1792	130.099	134.278	120.75	239.871	0.448407	6.87626	1.12007	0.289902	0.761922
STM14_1793	85.9444	99.2777	93.6388	92.7982	0.00945697	6.19135	0.000574785	0.980873	0.997557
STM14_1795	22.3929	16.519	29.197	18.4912	0.289488	4.38755	0.512521	0.47405	0.868074
STM14_1796	2.68083	2.45332	1.6684	2.05457	-0.452842	1.53754	0.530078	0.466574	0.866173
STM14_1797	105.183	137.55	66.9445	80.8132	-0.715692	6.40674	1.82683	0.176503	0.632962
STM14_1798	24.1275	19.7901	20.2293	19.176	-0.157097	4.39191	0.180914	0.670589	0.937043
STM14_1799	212.574	192.177	145.985	107.351	-0.676087	7.334	1.24879	0.263784	0.735767
STM14_1800	364.909	370.779	151.824	214.018	-1.00767	8.21006	2.25544	0.133146	0.565959
STM14_1801	8.83099	9.48617	7.71634	10.1017	-0.0353456	3.52335	0.00651196	0.935683	0.992648
STM14_1802	196.489	124.629	314.076	157.86	0.554942	7.24171	1.63459	0.201069	0.670651
STM14_1803	39.5817	25.351	91.1362	44.3445	1.05852	5.28822	6.55868	0.0104373	0.121047
STM14_1804	62.29	44.1598	199.374	87.1482	1.42711	6.20138	10.9646	0.000928702	0.0216593
STM14_1805	59.6091	43.342	148.487	61.8084	1.02882	5.87323	5.6384	0.0175713	0.174119
STM14_1806	98.4024	111.217	80.9173	95.1952	-0.250791	6.50763	0.481181	0.487888	0.875069
STM14_1807	57.8745	63.9499	41.0843	49.3098	-0.429273	5.61144	1.65361	0.198469	0.668729
STM14_1808	30.4354	30.0941	15.4327	29.2777	-0.432106	4.50571	1.13379	0.286969	0.758315
STM14_1809	139.561	147.853	70.4898	134.917	-0.483657	6.74689	1.23412	0.266607	0.737921
STM14_1811	284.957	280.006	150.364	229.599	-0.571999	7.60228	1.31484	0.25152	0.721089
STM14_1812	199.486	180.237	245.255	268.122	0.435075	7.41528	1.16326	0.280791	0.754074
STM14_1813	54.7206	52.8282	45.6724	60.6099	-0.0160884	5.59082	0.00178296	0.966319	0.997557
STM14_1814	188.605	189.723	196.454	254.253	0.252746	7.63611	0.433936	0.510064	0.883853
STM14_1815	157.538	157.013	163.086	220.353	0.285977	7.3637	0.576118	0.447838	0.853345
STM14_1817	8.0425	9.15906	5.83939	6.84858	-0.433544	2.76933	1.13605	0.286489	0.758106
STM14_1818	8.51559	6.70574	8.34199	8.73194	0.165348	3.09574	0.164639	0.684921	0.940088
STM14_1819	6.62324	4.25242	9.59329	6.16372	0.523458	2.91905	1.38613	0.23906	0.712025
STM14_1821	1.57696	2.12621	2.71115	1.71214	0.235904	1.3558	0.200078	0.654658	0.937043
STM14_1822	25.2314	27.3136	33.1594	30.8186	0.283403	4.88103	0.664087	0.415121	0.839717
STM14_1823	20.5005	25.6781	10.0104	15.5805	-0.847358	4.63515	2.3736	0.123402	0.549812
STM14_1824	87.5214	87.9924	63.3991	83.3814	-0.257051	6.44709	0.515145	0.47292	0.867072
STM14_1825	324.696	330.217	398.539	353.9	0.200203	8.28759	0.260629	0.609688	0.925612
STM14_1826	122.845	106.801	149.53	146.388	0.365666	6.96678	0.877188	0.348973	0.800606
STM14_1828	1.41927	2.12621	1.2513	0.684858	-0.889003	1.14493	2.10426	0.14689	0.589288
STM14_1829	107.549	91.7542	39.4159	31.6747	-1.48819	5.61302	18.3737	1.81543e-05	0.00104685
STM14_1830	66.0747	74.7445	69.8642	72.2525	0.0133924	5.69658	0.00141034	0.970043	0.997557
STM14_1832	205.793	179.42	130.552	126.014	-0.586326	6.84787	2.37096	0.123611	0.549812
STM14_1834	51.4089	50.0477	36.4962	47.084	-0.278219	5.35957	0.603901	0.437093	0.848237
STM14_1835	34.0624	30.5847	40.6672	37.1535	0.266735	5.00634	0.60865	0.435297	0.848237
STM14_1836	11.5118	11.4488	5.00519	3.5955	-1.4223	3.78485	11.0097	0.00090637	0.0213931
STM14_1837	17.0312	24.0425	0	0	-9.98816	4.71096	106.753	5.04255e-25	5.92121e-22
STM14_1838	14.6657	20.4443	11.0531	25.6822	0.0717731	4.60906	0.0265174	0.870643	0.97786
STM14_1839	68.4401	64.4406	81.543	71.5676	0.203946	6.03387	0.352749	0.552561	0.902103
STM14_1840	14.035	18.1546	13.3472	15.9229	-0.134877	5.02511	0.095728	0.757018	0.94874
STM14_1841	17.0312	16.6826	21.4806	24.4837	0.447755	4.42533	1.34587	0.246002	0.718232
STM14_1842	59.9245	46.9402	58.811	106.324	0.628554	6.03377	1.97685	0.159722	0.610428
STM14_1843	16.7158	16.3555	15.8498	26.7095	0.367749	4.53498	0.864439	0.352499	0.802302
STM14_1844	14.3504	15.047	11.2617	13.3547	-0.253042	3.81273	0.437282	0.508437	0.883853
STM14_1845	15.4542	18.4817	11.2617	16.0942	-0.308196	5.15694	0.295912	0.586457	0.915986
STM14_1846	9.61947	11.1217	16.0583	17.8063	0.70775	3.81315	3.31746	0.0685475	0.396024
STM14_1848	7.88481	8.99551	8.55054	8.21829	-0.00982384	3.54308	0.000463371	0.982826	0.997557
STM14_1849	3.9424	3.76176	6.25649	4.28036	0.439233	2.26589	0.963383	0.326336	0.788467
STM14_1850	11.1964	12.5937	28.3628	19.6897	1.01037	4.34503	6.72462	0.00950911	0.113074
STM14_1851	30.7508	29.767	99.0611	51.878	1.31633	5.55285	11.3808	0.000742077	0.0183449
STM14_1852	7.41172	7.68707	24.4003	13.0123	1.30157	3.54931	9.11062	0.0025413	0.0442679
STM14_1853	10.0926	6.70574	23.9832	11.6426	1.07633	3.4931	5.49771	0.0190414	0.184758
STM14_1854	30.5931	27.8043	95.3072	39.3793	1.203	5.32298	7.98097	0.00472717	0.0679007
STM14_1855	20.0274	19.9537	73.4095	32.0171	1.39548	4.91244	10.8388	0.000993929	0.0226625
STM14_1856	20.5005	18.9723	189.363	59.9251	2.65651	5.9391	27.6236	1.47366e-07	3.45972e-05
STM14_1857	18.1351	20.6079	137.851	58.3841	2.33835	5.62853	24.2424	8.49431e-07	9.97444e-05
STM14_1859	52.1974	44.9775	71.9497	60.6099	0.44712	5.92893	1.63079	0.201593	0.670651
STM14_1860	120.795	122.502	101.147	123.103	-0.117283	6.79504	0.0871929	0.767777	0.951719
STM14_1861	10.881	12.7573	18.3524	15.4093	0.511909	3.67309	1.78649	0.181355	0.640951
STM14_1862	5.83476	4.08887	8.55054	7.36222	0.67478	2.63812	2.30405	0.129037	0.559262
STM14_1863	20.8159	13.575	11.6788	17.4639	-0.235228	3.96402	0.294469	0.587371	0.915986
STM14_1864	3.46932	2.78043	4.37954	2.05457	0.0149659	1.93457	0.000919481	0.975809	0.997557
STM14_1865	2.99623	1.7991	9.38474	4.794	1.54178	2.5369	8.94773	0.00277815	0.0464376
STM14_1866	14.508	13.9022	18.978	15.2381	0.265371	4.00426	0.483007	0.487063	0.874851
STM14_1868	52.6705	52.9917	47.9664	47.4264	-0.147493	5.47904	0.163342	0.686098	0.940088
STM14_1869	60.5553	52.0104	75.495	76.1904	0.43011	5.86109	1.57318	0.209745	0.681309
STM14_1870	23.339	28.4585	30.8654	35.099	0.349713	4.91677	0.988312	0.320155	0.782033
STM14_1871	12.6157	11.1217	11.6788	15.9229	0.22097	3.67426	0.318112	0.572745	0.909799
STM14_1873	5.04628	5.39731	6.04794	8.38951	0.472658	2.79068	1.1838	0.276583	0.748887
STM14_1874	26.966	31.4025	21.4806	34.5853	-0.0548599	4.90087	0.0197111	0.888347	0.982846
STM14_1876	12.458	12.7573	11.0531	10.7865	-0.207339	3.4956	0.288948	0.590896	0.915986
STM14_1877	88.1522	96.6608	110.323	115.227	0.287436	6.58247	0.600578	0.438358	0.848237
STM14_1878	24.2852	21.2621	20.0208	22.6003	-0.0947446	4.48151	0.0666065	0.796343	0.959838
STM14_1879	18.2928	16.6826	24.8174	22.7715	0.442936	4.31452	1.42863	0.231988	0.704362
STM14_1880	21.7621	23.2248	31.0739	29.9625	0.439656	4.65786	1.56945	0.210287	0.681655
STM14_1881	226.452	209.514	257.976	182.172	0.0135004	7.5389	0.0011022	0.973516	0.997557
STM14_1882	142.873	122.012	214.181	136.8	0.405619	7.03737	0.771183	0.379851	0.824237
STM14_1883	122.057	116.287	196.245	131.321	0.458293	6.88317	1.14917	0.283723	0.75477
STM14_1884	28.543	33.6923	69.8642	51.878	0.966675	5.30044	7.11297	0.00765284	0.0967584
STM14_1885	114.487	79.8147	57.3512	154.264	0.123615	6.70814	0.0335382	0.854693	0.972974
STM14_1886	1018.4	1103.34	783.104	669.106	-0.54702	9.29266	1.76886	0.183524	0.644253
STM14_1887	151.388	170.097	115.537	117.796	-0.462245	6.59653	1.46485	0.22616	0.69522
STM14_1888	810.401	893.663	559.122	563.467	-0.602126	9.01659	2.46621	0.116318	0.532502
STM14_1889	272.341	299.959	369.967	388.486	0.406298	8.35195	1.16899	0.279608	0.752153
STM14_1891	647.027	746.791	655.889	729.031	-0.00920543	9.17285	0.00055455	0.981212	0.997557
STM14_1892	31.5392	36.7998	57.9768	50.5083	0.665998	5.5476	3.3827	0.0658841	0.391984
STM14_1893	26.0199	37.9447	63.3991	60.4387	0.952882	5.74322	6.78454	0.0091951	0.110742
STM14_1894	148.077	166.662	234.827	287.983	0.732215	7.94315	3.35284	0.0670893	0.392435
STM14_1896	19.8697	19.7901	10.4275	16.0942	-0.574456	3.96214	2.04313	0.152895	0.596467
STM14_1898	9941.32	10479.4	13306.1	16066.6	0.52444	13.4031	1.45772	0.227294	0.696412
STM14_1899	46.5204	54.3002	47.3408	51.3643	-0.0301078	5.82576	0.00719844	0.932386	0.992203
STM14_1900	50.4628	63.1321	65.2761	73.6222	0.290569	5.90383	0.681915	0.408928	0.836193
STM14_1901	39.7394	35.4914	38.3732	41.6051	0.0886058	5.28092	0.0670274	0.795715	0.959838
STM14_1903	2.99623	6.05152	7.50779	7.19101	0.699647	2.58732	2.22678	0.135636	0.570545
STM14_1905	20.1851	25.6781	50.6776	45.3718	1.0656	5.09218	9.33411	0.00224927	0.0403181
STM14_1906	13.0888	18.4817	29.8226	24.4837	0.780982	4.27042	4.16012	0.0413865	0.298148
STM14_1907	5.36167	8.50484	8.34199	9.93044	0.401574	2.85275	0.894049	0.344382	0.795654
STM14_1908	8.67329	15.5377	14.807	10.7865	0.0774089	3.4008	0.0325849	0.85675	0.973664
STM14_1909	79.1635	75.0716	104.901	89.2027	0.331192	6.27432	0.931074	0.334584	0.793091
STM14_1910	40.8433	42.5242	40.2501	39.7218	-0.0600051	5.46297	0.0306128	0.861107	0.975887
STM14_1911	23.4967	20.6079	12.513	12.3274	-0.827552	4.06482	3.86371	0.0493412	0.329199
STM14_1912	280.857	242.552	252.345	254.767	-0.0456363	7.82012	0.0116182	0.914164	0.990431
STM14_1916	16.7158	20.7714	14.1814	13.6972	-0.4268	4.87536	1.09598	0.29515	0.767356
STM14_1917	3.78471	3.76176	3.54535	3.76672	-0.0436871	2.24373	0.00703208	0.93317	0.992203
STM14_1918	43.3664	41.87	51.5118	40.2354	0.10556	6.06486	0.0424841	0.8367	0.966785
STM14_1919	3.62701	3.5982	3.7539	5.30765	0.335545	2.11245	0.566667	0.451586	0.855687
STM14_1920	38.0048	53.3188	46.7151	45.3718	0.0121007	5.59705	0.00096233	0.975252	0.997557
STM14_1921	91.3061	121.194	56.9341	118.652	-0.273807	6.16285	0.454331	0.500285	0.883108
STM14_1922	2.20775	2.94398	1.45985	2.05457	-0.528215	1.19895	1.04564	0.306513	0.776592
STM14_1923	13.7196	17.991	6.25649	8.56072	-1.08912	3.27267	6.66448	0.00983531	0.115781
STM14_1924	381.467	385.662	473.617	376.501	0.148083	8.31043	0.150038	0.698499	0.943348
STM14_1925	57.4014	52.0104	62.1478	66.4312	0.232968	5.676	0.411875	0.521019	0.891847
STM14_1926	22.7082	25.351	26.2773	28.5928	0.191669	4.58907	0.21267	0.644683	0.933704
STM14_1927	29.9623	29.6034	25.4431	29.9625	-0.103116	4.74194	0.0834184	0.772717	0.952482
STM14_1928	26.3353	31.7296	25.2345	27.2231	-0.145814	5.18416	0.116104	0.733299	0.946101
STM14_1929	43.2087	33.6923	40.0416	42.29	0.0984358	5.85703	0.0485223	0.825655	0.965543
STM14_1930	53.3013	43.8327	43.7954	44.687	-0.134561	5.91421	0.121975	0.726902	0.946101
STM14_1931	38.0048	41.2158	35.4535	33.0444	-0.210121	5.32509	0.389173	0.532735	0.896651
STM14_1932	12.7734	14.8835	5.21374	6.33493	-1.253	3.19665	6.86263	0.0088017	0.107941
STM14_1933	7.88481	10.6311	4.58809	9.75922	-0.355243	2.98669	0.534441	0.464746	0.864828
STM14_1934	189.393	195.939	275.494	256.137	0.464234	7.51201	1.51558	0.218289	0.685363
STM14_1935	103.449	82.7587	139.728	109.235	0.418509	6.74555	1.15459	0.28259	0.75477
STM14_1936	58.3476	44.814	91.3448	70.1979	0.645916	6.07495	3.24239	0.0717559	0.40853
STM14_1937	11.3541	8.83195	8.13344	7.87586	-0.335047	3.01252	0.68898	0.406511	0.835251
STM14_1938	17.5043	17.3368	16.0583	8.21829	-0.528307	3.69723	1.50222	0.220331	0.686398
STM14_1940	19.712	18.9723	4.171	7.36222	-1.73213	3.95748	12.7484	0.000356307	0.0103307
STM14_1941	14.1927	7.03285	12.9301	9.24558	0.0576424	3.52352	0.016217	0.898667	0.984046
STM14_1942	56.4552	63.4592	56.7255	57.0144	-0.0761696	6.41881	0.0368884	0.847693	0.970091
STM14_1943	42.1049	37.1269	33.1594	29.4489	-0.340548	5.21844	0.996769	0.318094	0.781958
STM14_1944	8.3579	8.34129	11.4702	7.53344	0.179244	3.41925	0.180207	0.671195	0.937043
STM14_1945	219.671	251.22	222.314	319.315	0.202138	7.77048	0.249554	0.617389	0.927284
STM14_1946	88.1522	86.1933	121.167	124.644	0.495541	7.01758	1.60971	0.204533	0.67483
STM14_1947	35.6393	35.1643	35.662	36.4687	0.0269028	5.80133	0.00592553	0.938641	0.992742
STM14_1948	32.17	44.3233	38.7903	41.7763	0.0754333	5.14331	0.0404403	0.840622	0.967272
STM14_1949	74.5903	69.0201	82.1686	82.5254	0.197548	6.11083	0.327378	0.567207	0.906798
STM14_1951	29.1738	24.6968	43.5869	48.4537	0.772641	5.05165	4.85247	0.0276066	0.23576
STM14_1952	11.3541	11.7759	13.5557	16.779	0.393355	3.55384	1.04554	0.306536	0.776592
STM14_1953	41.3164	35.0007	51.7203	59.7538	0.546857	5.38163	2.574	0.108633	0.50974
STM14_1954	19.8697	18.3181	21.8977	22.4291	0.214941	4.25654	0.344707	0.557125	0.902109
STM14_1955	14.6657	14.7199	16.684	20.8882	0.356277	4.06795	0.818045	0.365752	0.812321
STM14_1956	16.5581	10.9582	14.3899	19.3472	0.295847	3.8564	0.535673	0.464231	0.864828
STM14_1957	25.7045	24.5332	28.5713	31.5035	0.258474	4.81889	0.544561	0.460549	0.861831
STM14_1958	19.8697	23.7154	25.4431	28.9352	0.320245	4.72059	0.804342	0.369798	0.812549
STM14_1959	5.67706	8.83195	17.9353	10.4441	0.961591	3.34378	4.71319	0.0299321	0.246873
STM14_1960	2.20775	4.74309	6.25649	4.62279	0.640593	2.29469	1.52009	0.217605	0.684502
STM14_1962	105.183	103.857	159.541	167.961	0.647673	7.15018	2.68694	0.101174	0.4922
STM14_1963	117.484	114.652	113.034	134.746	0.0943423	6.6851	0.0615143	0.804118	0.962112
STM14_1964	290.319	283.931	371.01	417.25	0.457019	8.01133	1.40139	0.236491	0.707433
STM14_1965	41.7895	60.1881	295.515	160.257	2.1594	6.68628	21.7193	3.15604e-06	0.000264712
STM14_1966	318.862	345.591	313.45	351.674	0.0015262	8.11989	1.47178e-05	0.996939	0.999236
STM14_1968	86.5752	83.9036	130.135	94.6816	0.398505	6.43815	1.12102	0.289699	0.761879
STM14_1969	12.6157	12.5937	10.0104	7.53344	-0.527118	3.47569	1.66718	0.196637	0.666966
STM14_1970	26.1776	24.5332	21.4806	21.7442	-0.230202	4.25445	0.391982	0.531259	0.896651
STM14_1974	4.57319	4.25242	2.9197	3.42429	-0.468888	2.22317	0.917842	0.338042	0.793091
STM14_1977	5.83476	3.43465	9.38474	5.30765	0.649989	3.27586	1.92718	0.165067	0.621748
STM14_1979	2.68083	2.45332	2.29405	2.05457	-0.242747	1.96821	0.215985	0.642116	0.933174
STM14_1980	0.946177	0.981328	2.5026	0.684858	0.659518	1.15196	1.05825	0.303615	0.773783
STM14_1981	5.04628	3.76176	4.171	2.73943	-0.363818	2.49917	0.610864	0.434463	0.848237
STM14_1982	19.5543	24.3697	48.5921	37.8384	0.975062	5.68522	6.289	0.0121489	0.133015
STM14_1983	50.1474	48.2486	51.5118	58.3841	0.15994	5.61898	0.227966	0.633036	0.931217
STM14_1984	48.4127	58.5526	86.3396	89.8876	0.720299	6.13204	3.994	0.0456625	0.316338
STM14_1985	292.684	336.759	385.609	380.096	0.282702	8.54327	0.578562	0.446877	0.853345
STM14_1986	88.6252	48.9029	30.4483	87.4906	-0.22036	7.21319	0.145177	0.703187	0.943408
STM14_1987	21.289	25.6781	22.9405	24.4837	0.0148169	4.56683	0.0016931	0.967178	0.997557
STM14_1988	16.4004	16.3555	13.7643	17.2927	-0.0739729	4.13325	0.0379591	0.845525	0.969588
STM14_1989	4.73088	6.37863	4.171	5.47886	-0.193651	2.55676	0.193368	0.660128	0.937043
STM14_1990	78.0596	82.268	61.9393	78.9299	-0.185939	6.61176	0.238561	0.625247	0.928775
STM14_1991	201.693	201.336	300.729	350.818	0.693011	8.41917	2.90826	0.0881268	0.455945
STM14_1992	31.0661	28.295	35.4535	39.2081	0.331163	5.70762	0.916291	0.338451	0.793091
STM14_1993	65.7593	69.0201	48.8006	55.6447	-0.367131	5.72116	1.10136	0.293968	0.767356
STM14_1994	0.473088	2.12621	1.45985	1.88336	0.379483	1.89244	0.376878	0.539279	0.898224
STM14_1995	234.652	273.463	326.589	289.866	0.278766	8.02417	0.503648	0.477902	0.869825
STM14_1997	2575.18	2881.34	2179.55	4081.41	0.198423	11.0639	0.150519	0.69804	0.943348
STM14_1998	17.662	22.7341	15.4327	18.1487	-0.264056	4.30701	0.483303	0.48693	0.874851
STM14_1999	32.0123	29.9305	22.9405	33.0444	-0.143078	4.99813	0.161583	0.687703	0.940088
STM14_2000	101.714	119.231	90.0935	135.088	0.0280079	6.96958	0.00455925	0.946166	0.994438
STM14_2001	81.8443	109.745	131.178	109.235	0.327251	6.57587	0.662883	0.415544	0.83985
STM14_2002	76.798	76.0529	72.9924	72.0813	-0.0753652	6.15269	0.0484791	0.825731	0.965543
STM14_2003	15.2965	17.5004	17.7267	21.9154	0.275583	4.47748	0.549657	0.458458	0.859886
STM14_2005	51.5666	41.3793	55.4742	70.0267	0.433731	6.03581	1.48949	0.222295	0.689963
STM14_2006	153.123	200.027	160.166	143.306	-0.218772	7.08228	0.288947	0.590896	0.915986
STM14_2007	334.631	367.344	433.992	447.555	0.328617	8.60475	0.579875	0.446361	0.8533
STM14_2008	2092	1868.12	1589.15	2429.36	0.0211429	10.6472	0.00207689	0.963651	0.997557
STM14_2009	46.3627	61.1695	110.948	113.002	1.05833	6.16797	8.18263	0.00422935	0.0626664
STM14_2010	49.832	58.7161	32.1167	52.0492	-0.364422	5.66316	1.00369	0.316419	0.781958
STM14_2011	23.339	19.1359	19.3951	22.7715	-0.00934753	4.48554	0.000597786	0.980494	0.997557
STM14_2012	51.4089	37.2905	21.0635	40.5778	-0.521278	5.09647	1.76633	0.183837	0.644872
STM14_2013	20.0274	15.2106	5.63084	13.8684	-0.841613	3.92843	3.45997	0.0628715	0.382028
STM14_2014	1.57696	1.47199	3.54535	2.05457	0.846732	1.42233	2.52016	0.112399	0.523151
STM14_2016	5.83476	5.23375	5.42229	7.87586	0.271756	2.68245	0.403361	0.525358	0.894029
STM14_2020	14.1927	13.0844	11.8873	17.2927	0.101584	3.96887	0.0680833	0.794148	0.959838
STM14_2021	23.6544	19.7901	17.3096	23.7988	-0.076936	4.49217	0.0419258	0.837761	0.966785
STM14_2022	27.1237	17.6639	29.8226	30.305	0.424279	4.89325	0.838255	0.359896	0.809821
STM14_2023	62.4477	61.6601	86.9652	101.017	0.599208	6.15112	2.99931	0.0833	0.447154
STM14_2025	11.0387	14.2293	19.1866	20.8882	0.665961	3.96119	3.06062	0.0802109	0.438028
STM14_2026	3.62701	4.90664	6.46504	8.04708	0.769556	2.35624	3.20984	0.0731966	0.413724
STM14_2027	460.315	438.327	435.452	551.139	0.134788	8.77425	0.124035	0.724698	0.946101
STM14_2028	26.0199	28.1314	32.1167	31.6747	0.236206	4.85483	0.45609	0.499457	0.883108
STM14_2029	65.7593	69.8379	100.73	92.4558	0.510352	6.2564	2.19693	0.138286	0.576033
STM14_2030	631.573	681.86	980.184	982.771	0.579674	9.49898	2.17468	0.140299	0.576033
STM14_2031	7.09633	5.39731	12.3044	11.4714	0.924038	3.47805	4.93846	0.0262655	0.227251
STM14_2032	30.2777	32.8745	15.4327	19.0048	-0.87152	4.737	5.8087	0.0159471	0.163188
STM14_2033	270.291	289.165	236.913	270.519	-0.1407	7.86803	0.128092	0.720418	0.946101
STM14_2034	72.5402	69.1836	86.5481	97.421	0.37652	6.56366	0.997614	0.317888	0.781958
STM14_2035	144.134	133.951	142.231	159.572	0.11819	7.2973	0.0952072	0.757659	0.94874
STM14_2036	171.1	169.116	105.526	147.587	-0.426224	6.94754	0.95737	0.32785	0.78889
STM14_2037	6.62324	4.57953	17.5182	15.7517	1.56426	3.53258	14.0965	0.00017367	0.00617977
STM14_2038	17.5043	18.1546	52.9716	48.4537	1.5067	5.04835	16.9141	3.91093e-05	0.00184966
STM14_2039	8.83099	9.64973	31.491	31.6747	1.77117	4.3013	19.392	1.06451e-05	0.00068493
STM14_2040	135.461	121.03	347.235	366.57	1.47648	7.73263	12.3828	0.000433313	0.011833
STM14_2041	23.4967	24.6968	24.4003	28.5928	0.138198	4.76066	0.146241	0.702154	0.943408
STM14_2042	111.491	114.488	110.948	128.411	0.0832122	6.93765	0.0474076	0.827637	0.965546
STM14_2043	30.4354	30.2576	24.8174	23.4564	-0.33053	4.89923	0.81973	0.365259	0.812321
STM14_2044	24.6006	27.6407	31.9081	22.7715	0.0635023	4.80746	0.0283785	0.866222	0.976852
STM14_2045	44.3126	43.5056	48.175	40.0642	0.00587643	5.46204	0.000298758	0.98621	0.997557
STM14_2046	30.5931	35.3278	45.4638	32.3595	0.23753	5.19553	0.45471	0.500107	0.883108
STM14_2047	106.287	107.619	67.7787	106.324	-0.295921	6.38123	0.649794	0.420186	0.84234
STM14_2050	43.5241	37.1269	17.7267	25.8534	-0.884114	4.91719	5.77259	0.016278	0.16526
STM14_2052	13.7196	18.3181	16.8925	15.9229	0.0344313	4.26607	0.00772556	0.92996	0.992203
STM14_2053	530.805	516.833	672.156	637.945	0.322509	9.22143	0.743342	0.388593	0.828546
STM14_2055	11.6695	14.3928	8.96764	10.4441	-0.422092	4.93527	0.78556	0.375446	0.817513
STM14_2056	167	165.681	187.069	183.371	0.155064	8.09868	0.127668	0.720862	0.946101
STM14_2058	53.6167	50.8655	56.3084	60.9523	0.16669	5.7507	0.239732	0.624399	0.928396
STM14_2059	52.6705	46.6131	27.7371	35.955	-0.638377	5.24868	3.34871	0.0672579	0.392435
STM14_2060	149.338	140.493	123.461	156.319	-0.050605	7.1193	0.0175746	0.894534	0.982846
STM14_2062	529.701	461.061	483.418	537.442	0.0432049	8.60148	0.0128709	0.909674	0.98906
STM14_2063	4.2578	5.23375	9.80184	9.93044	1.0536	3.79211	4.82424	0.0280623	0.237141
STM14_2064	17.5043	17.6639	14.1814	20.5457	-0.0151902	4.91226	0.0011849	0.97254	0.997557
STM14_2066	170.312	194.794	138.477	150.155	-0.338906	7.4401	0.805753	0.369379	0.812549
STM14_2067	123.161	127.736	105.526	107.865	-0.233506	6.75443	0.360767	0.54808	0.901184
STM14_2068	120.164	140.984	115.328	116.426	-0.172196	6.66117	0.205597	0.650241	0.93543
STM14_2069	150.6	147.036	147.236	158.716	0.0398479	7.15453	0.0115873	0.914278	0.990431
STM14_2070	757.73	1076.84	2211.67	1572.09	1.04434	10.0048	5.72172	0.0167563	0.167813
STM14_2071	108.968	142.62	50.2605	67.9721	-1.08835	6.58434	6.3675	0.0116229	0.129367
STM14_2072	214.151	251.547	282.585	251.343	0.197184	7.85333	0.200741	0.654123	0.937043
STM14_2075	406.698	392.204	529.299	454.061	0.299626	8.88858	0.595426	0.440328	0.848328
STM14_2076	31.8546	35.982	18.5609	19.8609	-0.818794	4.85138	4.09624	0.0429786	0.302202
STM14_2077	110.703	85.3756	87.7994	91.0861	-0.132365	6.30853	0.118653	0.7305	0.946101
STM14_2078	94.6177	86.684	103.858	99.3044	0.164082	6.54009	0.198752	0.65573	0.937043
STM14_2080	88.1522	55.7722	142.857	120.364	0.870373	6.63343	4.71844	0.0298409	0.246867
STM14_2081	64.1823	44.4869	94.473	84.4087	0.718351	6.13965	3.97104	0.0462892	0.317962
STM14_2082	115.591	128.39	149.53	134.232	0.217782	7.42564	0.254333	0.61404	0.926564
STM14_2083	155.173	167.971	199.582	194.328	0.285647	7.3712	0.603152	0.437378	0.848237
STM14_2084	140.192	142.947	109.072	103.927	-0.410681	6.93318	1.17543	0.278288	0.750786
STM14_2086	10.4079	10.4675	8.75909	4.794	-0.633304	3.28326	2.04813	0.152393	0.59536
STM14_2087	13.0888	15.8648	15.2241	10.1017	-0.197592	3.80989	0.227044	0.633724	0.931217
STM14_2088	55.6667	52.3375	83.2114	52.7341	0.3304	5.75258	0.817814	0.36582	0.812321
STM14_2089	45.8896	40.8887	91.9704	61.9796	0.825544	5.71745	5.30538	0.0212597	0.196545
STM14_2090	33.4316	29.1127	68.1958	53.7613	0.96186	5.37336	7.78609	0.00526502	0.0735603
STM14_2091	465.204	371.923	232.742	159.058	-1.0955	7.72331	5.15117	0.0232307	0.209032
STM14_2092	303.407	305.193	290.718	164.88	-0.41802	7.53568	0.815039	0.366635	0.812321
STM14_2093	261.46	261.524	306.985	196.897	-0.0538796	7.47921	0.0120666	0.91253	0.989942
STM14_2094	403.702	382.227	422.105	263.157	-0.197858	8.01346	0.125338	0.723316	0.946101
STM14_2095	3536.18	5063.98	4564.53	6916.38	0.416808	11.9017	0.643606	0.422408	0.843228
STM14_2096	39.8971	40.7251	32.1167	41.7763	-0.124371	5.18448	0.101675	0.749829	0.947218
STM14_2097	167	157.013	125.13	153.408	-0.217868	7.23641	0.339077	0.560362	0.903329
STM14_2098	102.503	105.166	86.9652	101.701	-0.138072	6.58697	0.137418	0.710861	0.946101
STM14_2099	16.085	17.5004	13.3472	10.9577	-0.468148	4.44231	1.17409	0.278562	0.751095
STM14_2100	27.5968	27.4772	35.662	28.5928	0.221338	5.50411	0.240073	0.624154	0.928325
STM14_2101	134.988	108.437	120.125	105.639	-0.108921	6.48965	0.0837535	0.772274	0.952482
STM14_2102	44.4703	44.3233	27.5286	28.4216	-0.665658	5.15271	3.88953	0.0485879	0.326025
STM14_2103	87.8368	90.6093	89.4678	96.2225	0.0575861	6.40254	0.0266126	0.870413	0.97786
STM14_2105	33.1162	37.2905	40.4587	35.6126	0.110916	5.18211	0.103525	0.74764	0.94654
STM14_2106	117.484	138.367	253.805	123.788	0.560959	7.0607	1.60443	0.205276	0.675048
STM14_2107	115.907	124.302	296.349	146.217	0.881021	7.2273	4.34747	0.037064	0.280337
STM14_2108	80.1097	87.8289	170.385	85.0936	0.604343	6.52286	2.062	0.151012	0.592155
STM14_2109	102.345	122.502	241.292	131.15	0.727527	6.97083	2.81379	0.0934575	0.470493
STM14_2110	643.716	682.841	1952.03	956.575	1.13255	9.69588	5.91275	0.0150317	0.155515
STM14_2111	3.46932	6.05152	11.4702	16.0942	1.53453	2.85754	9.46382	0.00209564	0.0383004
STM14_2112	17.5043	24.2061	12.0959	19.3472	-0.401938	4.40023	0.986703	0.320549	0.782547
STM14_2113	1201.49	1300.59	1450.88	1776.86	0.367414	10.6079	0.618558	0.431584	0.847824
STM14_2114	102.66	91.5906	90.0935	112.145	0.0585476	6.47551	0.0260943	0.87167	0.978312
STM14_2116	4384.9	4596.21	4818.96	4830.13	0.103498	11.8167	0.063248	0.801434	0.961092
STM14_2118	599.561	525.665	652.761	657.977	0.220153	9.10288	0.345384	0.556738	0.902109
STM14_2119	144.607	133.461	111.574	119.679	-0.265827	6.98783	0.47077	0.492633	0.87914
STM14_2120	227.082	212.785	196.245	173.954	-0.248878	7.58918	0.434941	0.509574	0.883853
STM14_2121	46.205	41.7065	41.0843	49.481	0.04379	5.53618	0.0166985	0.897181	0.983873
STM14_2122	140.192	143.437	171.845	169.331	0.266462	7.29159	0.521992	0.469993	0.866173
STM14_2124	14.9811	14.7199	12.3044	8.04708	-0.549992	3.8891	1.49468	0.221492	0.688516
STM14_2125	12.9311	11.9395	16.0583	5.30765	-0.229101	3.90782	0.206426	0.649583	0.935057
STM14_2126	8.0425	6.8693	6.46504	5.47886	-0.323313	3.69893	0.51862	0.471431	0.866502
STM14_2127	65.7593	67.5481	62.7735	59.5826	-0.123817	5.87726	0.129219	0.719243	0.946101
STM14_2128	3.46932	4.08887	3.3368	3.08186	-0.235752	2.79959	0.166652	0.683104	0.940088
STM14_2129	14.508	11.1217	9.80184	12.4987	-0.198075	5.56635	0.183958	0.667994	0.937043
STM14_2130	14.035	14.2293	10.8446	13.1835	-0.231243	5.8128	0.320048	0.571579	0.909044
STM14_2131	30.2777	26.6594	22.9405	33.3868	-0.0138045	6.93729	0.000948092	0.975436	0.997557
STM14_2132	55.8244	50.0477	45.8809	72.4237	0.161068	8.12361	0.120471	0.728524	0.946101
STM14_2134	5.67706	4.57953	3.3368	3.93793	-0.490378	5.21677	0.709966	0.399455	0.832798
STM14_2136	44.9434	43.342	42.1271	39.2081	-0.118661	6.38251	0.112743	0.737042	0.946101
STM14_2137	26.1776	24.2061	47.9664	40.9203	0.817609	6.04316	5.18421	0.022793	0.207582
STM14_2138	137.669	134.606	100.104	93.6543	-0.490851	6.93134	1.62649	0.202189	0.670678
STM14_2139	128.049	105.82	102.189	111.461	-0.130327	6.66817	0.111113	0.73888	0.946101
STM14_2140	141.138	145.073	182.272	99.3044	-0.024153	6.69025	0.003036	0.956059	0.995885
STM14_2141	184.505	150.143	394.159	226.859	0.891602	7.61577	4.47681	0.0343578	0.268071
STM14_2142	131.046	141.475	279.665	229.427	0.901337	7.83408	5.30128	0.0213097	0.196545
STM14_2143	58.0322	61.9872	64.6504	52.9053	-0.0305676	6.31692	0.00679273	0.934314	0.992203
STM14_2144	13.8773	13.2479	12.513	10.4441	-0.243041	4.27066	0.366212	0.545077	0.90107
STM14_2145	39.8971	44.6504	40.0416	36.2975	-0.147644	5.78759	0.137259	0.711021	0.946101
STM14_2146	128.995	141.638	131.803	137.485	-0.00711973	7.41872	0.000291958	0.986367	0.997557
STM14_2147	325.169	317.133	210.427	218.983	-0.580818	8.24832	2.31549	0.128091	0.557353
STM14_2148	3.15392	2.61688	1.45985	2.22579	-0.623258	1.61639	1.48883	0.222398	0.689963
STM14_2149	114.645	99.6048	118.873	127.384	0.200901	6.87744	0.27122	0.602514	0.922663
STM14_2150	114.645	113.998	162.877	148.272	0.444342	7.4129	1.15877	0.281721	0.75477
STM14_2153	303.565	324.983	559.956	495.152	0.747229	9.34957	2.91546	0.0877344	0.455945
STM14_2154	30.9084	41.5429	36.2877	40.0642	0.0763006	5.81566	0.0373071	0.846841	0.969676
STM14_2155	225.348	261.197	148.487	141.252	-0.747752	7.2266	1.30864	0.25264	0.721369
STM14_2156	49.2012	61.6601	36.4962	39.2081	-0.549502	5.59226	2.41047	0.120526	0.541733
STM14_2157	211.471	239.117	235.87	281.819	0.200384	8.08619	0.229143	0.63216	0.931217
STM14_2159	88.6252	93.5533	47.5493	66.4312	-0.675081	6.16691	3.5841	0.0583349	0.36582
STM14_2161	4.73088	2.45332	4.171	8.04708	0.766969	2.41961	1.1193	0.290069	0.761922
STM14_2162	8.51559	7.85063	12.9301	17.8063	0.909424	3.58206	2.78738	0.0950095	0.476239
STM14_2163	3.15392	2.28977	3.96245	3.93793	0.531606	1.76639	1.31517	0.251461	0.721089
STM14_2164	2.20775	3.27109	3.96245	3.42429	0.42658	1.64141	0.613227	0.433575	0.848237
STM14_2166	3.15392	3.76176	3.96245	3.76672	0.15893	2.00991	0.118175	0.731022	0.946101
STM14_2167	5.36167	9.97684	6.67359	9.58801	0.0904177	3.1139	0.0333607	0.855073	0.973172
STM14_2168	5.83476	4.25242	5.63084	4.10915	-0.0606742	2.36907	0.0190497	0.890224	0.982846
STM14_2170	521.974	706.556	3149.73	1648.45	1.96549	10.1067	17.8719	2.36284e-05	0.00126117
STM14_2172	667.37	653.892	893.01	856.072	0.40466	9.192	1.15392	0.282729	0.75477
STM14_2173	105.341	136.405	93.4303	101.359	-0.311287	6.36191	0.684056	0.408194	0.835783
STM14_2174	90.0445	100.095	71.5326	66.6024	-0.461039	6.40892	1.52445	0.216947	0.684502
STM14_2175	22.7082	21.2621	17.9353	23.7988	-0.0726443	4.70101	0.0383423	0.844757	0.969181
STM14_2176	64.8131	64.6041	64.0248	78.0738	0.135469	6.05154	0.153199	0.695497	0.943348
STM14_2177	158.012	192.995	138.477	160.942	-0.229071	7.41324	0.368772	0.543675	0.90107
STM14_2178	40.8433	55.1179	467.151	164.88	2.71871	7.1067	26.837	2.21362e-07	3.71335e-05
STM14_2179	83.8944	133.134	936.597	378.384	2.59879	8.1426	24.1862	8.74587e-07	0.000100194
STM14_2181	485.704	570.806	765.378	725.436	0.496773	8.89962	1.52868	0.21631	0.684502
STM14_2182	244.114	244.187	169.342	199.122	-0.406049	7.52307	1.04286	0.307158	0.777327
STM14_2183	78.375	81.2867	86.9652	92.1134	0.165678	6.663	0.195685	0.658226	0.937043
STM14_2184	79.1635	89.9551	78.8318	65.7463	-0.226642	6.20332	0.41908	0.517397	0.888958
STM14_2185	3.31162	3.5982	3.7539	4.62279	0.281904	4.20949	0.306548	0.579806	0.913876
STM14_2186	254.995	241.407	190.197	228.058	-0.246946	7.60056	0.410812	0.521558	0.892229
STM14_2188	71.7518	85.3756	84.2541	93.9967	0.18227	5.92938	0.255503	0.613226	0.926564
STM14_2189	34.0624	37.1269	38.1646	56.672	0.41546	5.00091	1.34192	0.246696	0.71837
STM14_2190	73.3287	79.324	67.9872	70.7116	-0.138099	6.27818	0.151339	0.697259	0.943348
STM14_2191	186.081	197.247	218.977	207.169	0.152711	7.48255	0.167744	0.682124	0.940088
STM14_2192	122.688	130.844	101.564	114.542	-0.230157	6.73937	0.361522	0.547662	0.901184
STM14_2193	292.684	266.594	239.832	258.534	-0.166301	7.98537	0.18572	0.666503	0.937043
STM14_2194	481.289	448.467	758.704	775.773	0.722799	9.16027	3.69231	0.054664	0.350282
STM14_2195	110.387	104.021	191.657	190.562	0.833898	7.06035	4.66457	0.0307911	0.250651
STM14_2196	20.9736	19.9537	32.1167	23.4564	0.438906	4.68831	1.19973	0.273376	0.745238
STM14_2197	41.7895	45.4682	34.4107	38.1808	-0.264585	5.41297	0.608107	0.435501	0.848237
STM14_2198	1.73466	3.27109	3.3368	2.56822	0.231229	1.6477	0.208327	0.648082	0.934634
STM14_2199	82.002	91.2635	329.717	135.944	1.42565	7.09301	9.02025	0.00267005	0.0454392
STM14_2201	65.917	60.8424	65.4846	58.2129	-0.0356954	6.00348	0.00938245	0.922835	0.992203
STM14_2202	105.341	130.68	79.2489	73.451	-0.628178	6.86522	1.90601	0.167407	0.624003
STM14_2203	83.4213	88.9738	81.1259	79.2723	-0.104066	6.69	0.0693125	0.79234	0.959838
STM14_2204	92.5676	91.5906	78.8318	71.054	-0.297342	6.32603	0.750171	0.386422	0.828404
STM14_2205	34.3778	31.2389	20.6464	25.8534	-0.494523	4.78518	1.91453	0.166461	0.624003
STM14_2206	70.3325	67.3845	72.1582	77.3889	0.119023	6.56103	0.0984644	0.75368	0.94874
STM14_2207	30.7508	28.4585	28.7799	27.0519	-0.085287	5.14458	0.0608011	0.805234	0.962248
STM14_2208	247.583	266.921	300.312	359.208	0.358315	8.25604	0.83479	0.360891	0.809821
STM14_2209	21.9198	26.6594	28.1542	28.764	0.228805	4.65525	0.397482	0.528392	0.895411
STM14_2210	69.2286	67.221	53.1802	88.1754	0.052278	6.01495	0.0188172	0.890892	0.982846
STM14_2211	9.14638	8.17774	3.7539	10.4441	-0.275115	2.91553	0.244669	0.620854	0.927284
STM14_2212	1992.96	2212.24	2700.72	2439.63	0.289687	11.207	0.209737	0.646974	0.934441
STM14_2213	1004.21	1244.65	1666.1	1584.25	0.531393	10.4622	0.735685	0.391047	0.829168
STM14_2214	1201.8	1557.7	2020.85	2007.15	0.545651	10.7464	0.813578	0.367065	0.812528
STM14_2215	31.3815	39.0896	18.978	12.1562	-1.18133	4.83432	7.22228	0.00720042	0.0924053
STM14_2216	27.7545	27.3136	33.368	17.9775	-0.105444	5.41966	0.077454	0.780778	0.954857
STM14_2217	27.9122	28.295	28.9884	20.8882	-0.174034	5.16998	0.149499	0.699015	0.943348
STM14_2218	66.3901	83.9036	58.6025	45.8855	-0.525181	5.96051	2.15265	0.142324	0.581017
STM14_2219	17.9774	20.6079	11.8873	10.6153	-0.778468	3.63443	4.14942	0.0416487	0.298662
STM14_2220	2484.98	2973.26	2168.08	1749.13	-0.478619	10.832	1.19514	0.274294	0.746443
STM14_2221	1156.07	1294.54	867.567	695.473	-0.648815	9.59807	2.5097	0.113147	0.524909
STM14_2222	0.630785	2.61688	3.12825	5.65008	1.445	1.15505	6.5372	0.0105642	0.122217
STM14_2224	27.7545	42.1971	10.8446	10.1017	-1.73849	4.54085	19.4814	1.01584e-05	0.00068493
STM14_2225	247.425	277.716	126.173	119.336	-1.09687	7.53721	7.60769	0.00581199	0.07834
STM14_2226	162.742	200.027	81.1259	64.3766	-1.31824	6.84553	9.46774	0.00209117	0.0383004
STM14_2227	46.9935	70.8192	50.0519	58.0417	-0.123402	5.35935	0.109645	0.740549	0.946101
STM14_2228	293.157	280.169	280.917	346.538	0.130265	8.07196	0.112751	0.737033	0.946101
STM14_2230	23.1813	31.0754	22.1063	23.114	-0.261843	4.58108	0.521401	0.470245	0.866173
STM14_2231	852.663	721.93	1352.86	1534.94	0.874984	9.76602	4.80394	0.0283947	0.238326
STM14_2232	445.807	491.645	451.927	373.932	-0.182905	9.15077	0.180074	0.671309	0.937043
STM14_2233	301.357	333.488	328.674	311.268	0.0115142	8.50788	0.00084918	0.976752	0.997557
STM14_2234	165.896	183.508	140.771	111.461	-0.470427	7.37734	1.5417	0.214365	0.684502
STM14_2235	58.0322	71.1463	49.2177	48.7961	-0.398087	5.80105	1.34431	0.246274	0.718232
STM14_2236	163.216	197.083	202.293	207.512	0.18578	7.58293	0.238109	0.625575	0.928969
STM14_2237	27.4391	36.1456	24.6089	23.2852	-0.408674	5.53208	0.934825	0.333612	0.793091
STM14_2239	177.408	194.794	137.017	96.565	-0.672545	6.81326	2.69205	0.10085	0.4922
STM14_2240	17.1889	21.7528	14.3899	19.0048	-0.218104	3.89328	0.315015	0.574619	0.911204
STM14_2241	11.5118	11.9395	10.4275	10.4441	-0.167703	3.45242	0.185757	0.666471	0.937043
STM14_2242	32.3277	26.823	44.4211	26.367	0.255959	4.68433	0.452932	0.500946	0.883108
STM14_2244	148.234	134.278	349.321	201.691	0.963315	7.1793	5.529	0.0187038	0.183407
STM14_2247	9.77716	4.74309	3.12825	1.1985	-1.76918	2.34564	9.98261	0.00158026	0.0320442
STM14_2248	38.3202	43.9962	21.0635	34.7565	-0.556388	5.05038	2.2932	0.129941	0.561485
STM14_2249	15.2965	18.6452	26.6944	22.4291	0.531735	4.46129	2.03535	0.153679	0.598036
STM14_2250	11.3541	17.991	15.2241	14.0396	-0.00409906	3.90562	0.000102709	0.991914	0.997841
STM14_2251	4.2578	3.76176	5.00519	2.73943	-0.0696818	1.97962	0.0227014	0.880236	0.982293
STM14_2252	51.882	56.4264	69.03	85.6072	0.514317	5.69307	2.28838	0.130346	0.561767
STM14_2256	36.4278	35.0007	24.4003	19.6897	-0.697592	4.5367	3.6975	0.0544939	0.349669
STM14_2257	4.1001	4.41598	2.9197	2.397	-0.683348	1.64612	2.20905	0.137203	0.572837
STM14_2258	10.0926	11.2853	10.4275	5.82129	-0.404947	3.01453	0.899764	0.342845	0.793798
STM14_2260	5.67706	7.85063	4.171	5.30765	-0.504307	2.25274	1.18201	0.276946	0.748887
STM14_2262	141.453	142.129	67.153	60.9523	-1.14647	6.21614	8.76695	0.00306738	0.0496809
STM14_2265	225.348	229.467	142.022	80.2996	-1.03321	6.94911	5.40918	0.0200312	0.18833
STM14_2266	2.52314	5.72441	3.3368	5.47886	0.110873	2.08094	0.0496149	0.823735	0.965119
STM14_2269	2.05005	1.96266	0.834199	2.05457	-0.428516	1.48923	0.573171	0.449001	0.853499
STM14_2270	4.57319	5.56086	6.04794	5.47886	0.18342	2.33059	0.184857	0.667232	0.937043
STM14_2278	55.8244	64.4406	71.5326	67.4585	0.208601	6.02913	0.361599	0.547619	0.901184
STM14_2279	164.95	178.765	250.468	191.76	0.36332	7.59624	0.912074	0.339565	0.793091
STM14_2280	146.657	147.036	235.244	204.944	0.583614	7.33759	2.50887	0.113207	0.524909
STM14_2281	7.56942	7.03285	7.71634	8.56072	0.157796	3.61511	0.126578	0.722007	0.946101
STM14_2282	178.827	153.087	142.439	234.393	0.183514	7.12933	0.209493	0.647165	0.934441
STM14_2283	145.08	135.914	127.632	157.175	0.0197001	6.9966	0.00258967	0.959414	0.996543
STM14_2284	311.292	352.624	436.703	402.525	0.338018	8.33589	0.78639	0.375194	0.817513
STM14_2285	437.607	333.979	1058.6	799.058	1.26746	8.90579	10.4343	0.00123697	0.0270235
STM14_2286	133.096	138.367	168.3	113.344	0.0526151	6.80231	0.0178836	0.893616	0.982846
STM14_2287	33.5893	31.2389	41.5014	21.9154	-0.0354882	4.91809	0.00854306	0.926357	0.992203
STM14_2288	13.4042	13.4115	20.0208	14.2108	0.348057	3.91024	0.80587	0.369344	0.812549
STM14_2289	79.3212	62.4779	104.066	115.056	0.627819	6.76535	2.64568	0.103832	0.498159
STM14_2290	61.6592	52.6646	75.2865	72.4237	0.369312	6.41879	1.09413	0.295559	0.767356
STM14_2292	282.118	273.136	420.436	379.069	0.525868	8.46464	2.01456	0.155796	0.603775
STM14_2294	9.46177	11.7759	7.29924	6.50615	-0.62194	3.18504	2.34808	0.125437	0.552701
STM14_2295	130.572	102.058	77.9976	97.0786	-0.409659	6.79454	0.880359	0.348103	0.800606
STM14_2296	1199.28	1022.38	625.858	907.265	-0.535083	10.0328	1.54767	0.21348	0.684502
STM14_2297	101.083	116.287	109.28	98.1059	-0.0679659	6.87799	0.0276538	0.867925	0.977221
STM14_2299	450.223	442.252	416.057	396.19	-0.13591	8.67244	0.125557	0.723084	0.946101
STM14_2300	202.009	195.121	141.397	102.9	-0.701391	7.32049	3.40146	0.0651387	0.390749
STM14_2301	46.5204	59.0432	34.8278	36.6399	-0.561976	5.49268	2.71172	0.0996138	0.488909
STM14_2302	29.4892	38.2718	17.3096	24.8261	-0.681307	4.89771	3.36486	0.0666013	0.392435
STM14_2303	91.4638	72.6183	79.8746	71.5676	-0.116054	6.32942	0.110624	0.739434	0.946101
STM14_2304	66.5478	67.7116	71.324	59.4114	-0.0389929	6.05228	0.0125269	0.910884	0.989297
STM14_2307	2.36544	5.72441	3.12825	3.5955	-0.257262	1.98727	0.267826	0.604794	0.92351
STM14_2308	3.46932	5.23375	4.171	4.28036	-0.0394055	2.11788	0.00730015	0.931911	0.992203
STM14_2309	70.4902	70.8192	78.4147	56.3296	-0.0696635	6.37487	0.0376117	0.846225	0.969645
STM14_2310	164.635	145.237	182.064	146.217	0.0829642	7.43004	0.0484639	0.825758	0.965543
STM14_2311	92.5676	85.3756	90.5106	63.3493	-0.21065	6.56289	0.302772	0.58215	0.915176
STM14_2312	557.141	583.073	589.987	506.966	-0.0558486	9.2794	0.0208193	0.885272	0.982846
STM14_2314	43.6818	38.5989	51.9289	40.9203	0.172953	5.46645	0.24906	0.617738	0.927284
STM14_2315	23.4967	22.8977	26.0687	21.7442	0.0417337	4.72735	0.0136111	0.907124	0.987659
STM14_2316	43.0511	49.3935	35.8706	34.4141	-0.395348	5.37786	1.37322	0.241259	0.714047
STM14_2317	58.9784	68.2023	44.4211	41.7763	-0.561152	6.27047	2.23017	0.135339	0.5704
STM14_2318	60.3976	63.4592	51.9289	59.9251	-0.146487	6.3748	0.149585	0.698932	0.943348
STM14_2319	175.989	204.116	144.734	114.371	-0.553115	7.09807	2.092	0.148072	0.590234
STM14_2320	16.8735	15.047	21.4806	15.0669	0.191411	4.17945	0.234835	0.627962	0.929956
STM14_2322	216.044	252.856	292.595	228.571	0.152344	7.99922	0.108434	0.741934	0.946101
STM14_2324	8.2002	7.68707	5.42229	6.50615	-0.408329	3.53426	0.868759	0.351299	0.801385
STM14_2325	21.4467	24.0425	21.0635	19.8609	-0.152866	4.66749	0.184634	0.66742	0.937043
STM14_2326	5.36167	8.6684	6.04794	6.16372	-0.197772	2.98656	0.188945	0.663796	0.937043
STM14_2327	31.6969	33.3652	32.5338	24.6549	-0.187296	5.38956	0.179228	0.672038	0.937043
STM14_2328	14.9811	17.5004	16.0583	9.07437	-0.375544	4.23129	0.727154	0.393807	0.830585
STM14_2329	3.46932	3.5982	4.79664	3.93793	0.298243	1.94516	0.418919	0.517477	0.888958
STM14_2330	258.937	276.735	367.882	307.672	0.334606	8.1303	0.767222	0.381078	0.824237
STM14_2331	134.199	143.437	157.247	139.369	0.0952428	6.98434	0.0598714	0.806699	0.962422
STM14_2332	174.885	176.639	167.048	152.381	-0.138228	7.28638	0.141049	0.70724	0.945344
STM14_2333	281.961	311.408	204.796	211.621	-0.510819	7.75413	1.77237	0.183089	0.643206
STM14_2334	1084.16	1169.25	1389.98	1238.22	0.221949	9.95494	0.31809	0.572758	0.909799
STM14_2335	285.115	289.492	371.01	347.223	0.321824	8.075	0.695348	0.404351	0.834372
STM14_2336	1090.31	1203.27	1171.01	1140.63	0.0113101	10.0782	0.000808578	0.977315	0.997557
STM14_2337	434.138	488.701	349.738	322.568	-0.456978	8.56337	1.50026	0.220632	0.686751
STM14_2338	462.838	526.319	377.684	333.697	-0.475616	8.51086	1.60273	0.205517	0.675048
STM14_2339	16.5581	17.5004	10.0104	12.4987	-0.593599	3.64939	1.98103	0.159282	0.610428
STM14_2340	136.092	161.265	114.494	171.043	-0.0579982	7.11954	0.0207963	0.885335	0.982846
STM14_2341	230.236	283.931	203.962	257.507	-0.155796	7.81028	0.151361	0.697238	0.943348
STM14_2342	52.3551	63.9499	25.8602	23.2852	-1.24292	5.06281	12.5639	0.000393276	0.0111278
STM14_2344	126.472	120.54	81.9601	140.567	-0.150078	6.65505	0.0856307	0.769807	0.952023
STM14_2345	333.685	434.728	527.422	419.989	0.302026	8.3903	0.595663	0.440238	0.848328
STM14_2346	253.26	352.297	335.974	255.11	-0.0350249	7.83477	0.00729826	0.93192	0.992203
STM14_2348	23.9698	26.3323	12.9301	23.6276	-0.45647	4.316	0.824012	0.36401	0.81031
STM14_2350	109.441	147.363	126.173	247.234	0.540521	6.8966	1.38723	0.238873	0.711922
STM14_2351	35.3239	21.2621	30.4483	33.0444	0.16601	4.92761	0.110112	0.740017	0.946101
STM14_2352	11.0387	10.6311	4.37954	11.3002	-0.455279	3.2931	0.73048	0.392728	0.830245
STM14_2353	173.15	183.181	185.818	264.869	0.339146	7.61739	0.706002	0.400774	0.832798
STM14_2354	78.6904	57.2441	20.2293	23.4564	-1.63627	5.19945	7.7817	0.0052778	0.0735603
STM14_2355	11.1964	17.8275	12.3044	10.7865	-0.330342	4.55885	0.621696	0.430418	0.847306
STM14_2356	631.415	578.002	559.33	736.051	0.09913	8.95499	0.0607534	0.805309	0.962248
STM14_2357	58.3476	70.6556	35.662	55.3023	-0.501863	5.7773	1.8091	0.178616	0.637139
STM14_2358	168.735	148.835	123.044	115.056	-0.415556	6.914	1.0313	0.309853	0.777862
STM14_2359	16.8735	17.5004	7.71634	5.82129	-1.34805	3.51649	11.1562	0.000837496	0.0201729
STM14_2360	4.88858	6.70574	2.71115	3.08186	-0.990213	2.67041	4.38715	0.0362108	0.27566
STM14_2361	4.57319	9.15906	3.96245	1.88336	-1.24556	2.69815	5.48918	0.0191345	0.184758
STM14_2362	15.6119	17.0097	6.46504	9.93044	-0.982822	3.72598	5.69532	0.0170102	0.169633
STM14_2363	109.914	101.404	71.5326	100.16	-0.298787	6.52179	0.62459	0.429347	0.846262
STM14_2364	274.391	299.796	220.02	253.397	-0.278269	8.14136	0.506138	0.476816	0.868836
STM14_2365	415.845	457.135	263.19	336.608	-0.541282	8.34663	1.97212	0.160224	0.611481
STM14_2367	22.7082	24.2061	12.9301	9.41679	-1.07277	4.41725	6.50187	0.0107761	0.123452
STM14_2368	300.884	343.465	164.546	196.041	-0.837255	7.65103	4.10668	0.0427141	0.301696
STM14_2369	32.17	41.3793	45.2553	37.1535	0.163157	5.20691	0.217138	0.64123	0.933134
STM14_2370	32.4854	37.7811	48.5921	34.0717	0.23253	5.25473	0.433901	0.510081	0.883853
STM14_2371	99.9794	101.731	116.996	105.468	0.141085	6.63984	0.139404	0.708874	0.945636
STM14_2372	318.862	345.428	369.342	362.29	0.139295	8.35004	0.131484	0.716898	0.946101
STM14_2373	191.916	210.331	172.054	152.381	-0.310262	7.29277	0.710966	0.399123	0.832798
STM14_2374	624.635	651.275	526.588	394.478	-0.470247	8.92485	1.48623	0.222802	0.69076
STM14_2375	40.5279	56.2628	32.3252	34.5853	-0.531653	5.44636	2.35049	0.125244	0.552701
STM14_2377	79.3212	85.5391	73.4095	84.7512	-0.0595532	6.31909	0.0184779	0.891874	0.982846
STM14_2378	17095.5	19844.6	27496.5	26476.3	0.547042	14.0669	1.45217	0.22818	0.697762
STM14_2380	1231.61	1318.74	1677.99	1939.35	0.504243	10.3742	1.59299	0.2069	0.677691
STM14_2381	139.876	147.69	144.942	149.299	0.0331485	7.06998	0.00745218	0.931207	0.992203
STM14_2382	207.055	232.084	183.732	198.609	-0.199701	7.51043	0.282302	0.595196	0.918673
STM14_2383	77.4288	87.3382	87.5909	97.7635	0.170129	6.3805	0.2264	0.634206	0.931217
STM14_2384	53.6167	54.3002	55.4742	59.2402	0.0883858	5.66735	0.0689893	0.792814	0.959838
STM14_2385	9.30407	11.4488	9.38474	5.30765	-0.507328	3.66729	1.37438	0.241061	0.713972
STM14_2386	2.05005	2.61688	3.54535	2.22579	0.290471	1.53881	0.285529	0.5931	0.917278
STM14_2387	3.62701	4.57953	6.88214	5.99251	0.644944	2.11505	2.2742	0.131543	0.563785
STM14_2388	5.51937	6.37863	4.58809	4.794	-0.339934	2.99117	0.484797	0.486257	0.874851
STM14_2390	41.001	47.1038	36.0791	45.0294	-0.118599	6.10496	0.060478	0.805742	0.962254
STM14_2391	33.1162	29.767	31.0739	24.1412	-0.188737	5.47804	0.167291	0.68253	0.940088
STM14_2392	28.8584	25.6781	27.9457	22.7715	-0.105779	5.3276	0.0513829	0.820674	0.963599
STM14_2393	31.3815	28.1314	22.3148	18.8336	-0.533065	5.33532	1.32703	0.249335	0.721089
STM14_2394	10.5656	8.50484	10.2189	10.9577	0.151226	3.88625	0.109404	0.740823	0.946101
STM14_2395	43.6818	38.926	44.2125	46.2279	0.130709	5.9569	0.0908583	0.763089	0.950681
STM14_2396	29.3315	29.9305	25.2345	24.9973	-0.238364	5.04407	0.273328	0.601108	0.921704
STM14_2397	59.6091	52.9917	40.6672	43.146	-0.425651	6.14641	0.840044	0.359384	0.809453
STM14_2398	20.9736	17.1732	13.5557	10.9577	-0.640044	4.23597	2.31472	0.128154	0.557353
STM14_2399	14.035	13.9022	8.34199	9.58801	-0.636818	4.0611	1.80379	0.179255	0.637365
STM14_2400	16.085	16.1919	10.0104	8.56072	-0.798008	4.22698	2.68856	0.101071	0.4922
STM14_2402	3.31162	2.78043	1.04275	2.397	-0.788268	2.31964	1.82996	0.176132	0.632962
STM14_2403	8.3579	7.19641	9.17619	5.99251	-0.0430533	3.38403	0.00801901	0.928646	0.992203
STM14_2404	29.4892	31.7296	19.1866	21.9154	-0.572984	4.55668	2.31271	0.12832	0.55736
STM14_2405	128.365	145.4	81.1259	74.3071	-0.816707	6.31934	5.42884	0.0198069	0.187837
[truncated: 2,699 more rows]

## Sheet: WT_ctrl vs. WT_NaOCl
Differential expression analysis between the selected strains and conditions evaluated with transcriptomic data from the Salmonella detected ORFs
ORF	WT_Control_1	WT_Control_2	WT_NaOCl_1	WT_NaOCl_2	logFC	logCPM	LR	PValue	FDR
EBG00001039182	4.88837	4.33509	4.11838	10.5563	0.665356	3.20664	2.04005	0.153205	0.480437
EBG00001039192	2.58796	2.09762	2.28799	2.04824	-0.10798	1.46032	0.0685589	0.793447	0.955528
EBG00001039196	7.47633	6.43271	3.50825	4.72672	-0.754192	3.587	5.27722	0.0216062	0.133839
EBG00001039203	2.44418	3.07651	4.27092	4.56916	0.67227	2.15462	3.76796	0.0522433	0.242588
EBG00001039205	2.30041	1.53826	2.44052	2.99359	0.497522	1.22703	1.38734	0.238855	0.614594
EBG00001039210	31.3431	46.5672	44.2345	51.8363	0.301737	5.47731	0.823749	0.364086	0.726965
EBG00001039212	15.384	20.6965	19.8293	17.4889	0.0482293	4.35681	0.036302	0.848893	0.970157
EBG00001039217	1.58153	2.23746	5.03358	2.99359	1.06322	1.80731	6.65232	0.0099027	0.0745174
EBG00001039227	14.6651	14.124	14.033	14.4953	-0.0131174	3.86719	0.00282905	0.957581	0.992473
EBG00001039241	7.6201	8.11081	5.18611	9.13832	-0.137445	2.74877	0.171885	0.678442	0.906491
EBG00001039248	3.16306	3.77572	5.03358	5.35695	0.577465	2.40989	3.23691	0.0719962	0.299856
EBG00001039249	5.60725	4.19525	5.79624	1.89069	-0.343393	2.49943	0.581504	0.445723	0.788069
EBG00001039257	10.4956	13.1451	22.1172	10.3988	0.459812	3.96222	1.35318	0.244723	0.620504
EBG00001039262	5.60725	7.97097	5.79624	6.93252	-0.0954841	2.93434	0.0934599	0.759824	0.943219
EBG00001039271	49.8901	59.4327	86.7911	87.4443	0.67215	7.17305	2.7063	0.0999529	0.36865
EBG00001039274	3.59439	2.79683	4.57598	3.15114	0.276394	1.75093	0.57986	0.446367	0.788607
EBG00001039276	1.86908	5.59366	1.52533	8.03542	0.351877	2.45133	0.237792	0.625805	0.884363
EBG00001039280	0.862653	4.0554	0.762664	5.82962	0.414128	2.2193	0.266933	0.605396	0.873702
EBG00001039285	6.90123	11.8865	15.5583	10.2412	0.456221	3.74724	1.8474	0.174086	0.515854
EBG00001039288	9.20163	12.7256	7.77917	12.7621	-0.0961499	3.37837	0.0767486	0.781753	0.951233
EBG00001039290	3.73816	1.6781	2.28799	3.15114	0.00818338	1.75115	0.000351845	0.985035	0.998135
EBG00001039294	4.16949	2.79683	2.44052	2.52092	-0.483315	1.74961	1.61103	0.204347	0.568401
EBG00001039296	3.45061	3.91556	4.88105	2.67847	0.0403573	2.07087	0.0114974	0.91461	0.984558
EBG00001039300	8.77031	18.0396	10.9824	15.1255	-0.0397165	3.93753	0.00978402	0.921206	0.987018
EBG00001039301	132.992	748.152	264.797	724.448	0.166901	8.51272	0.067834	0.794517	0.956161
EBG00001039302	18.9784	22.6543	14.3381	17.1737	-0.402401	4.2327	2.68061	0.101577	0.372582
EBG00001039304	5.8948	3.49604	8.99943	13.3924	1.25039	2.90133	12.0406	0.000520534	0.00706102
EBG00001039305	4.16949	4.0554	5.49118	2.83603	0.0219721	2.53372	0.00357883	0.952296	0.991772
EBG00001039307	5.31969	5.17414	5.33865	5.82962	0.0889914	2.66292	0.0885742	0.765998	0.946209
EBG00001039310	8.48276	9.22954	7.9317	8.50809	-0.108079	3.27727	0.160835	0.688389	0.909222
EBG00001039315	2.58796	3.07651	1.83039	1.89069	-0.601478	1.42317	2.13951	0.143548	0.465695
EBG00001039321	9.05786	8.53033	11.44	11.5017	0.382677	3.3812	1.94172	0.163482	0.496717
EBG00001039323	9.34541	11.467	14.3381	8.82321	0.154959	3.666	0.253969	0.614294	0.878373
EBG00001039327	10.9269	78.1714	32.0319	107.296	0.644537	6.23202	0.524378	0.46898	0.800904
EBG00001039335	1.86908	2.51715	1.06773	3.3087	-0.01145	1.28108	0.000528749	0.981655	0.998135
EBG00001039342	12.2209	3.63588	5.18611	1.73313	-1.18699	2.3442	3.74909	0.0528363	0.244075
EBG00001039344	49.8901	47.2664	32.7945	36.7108	-0.483089	5.04226	5.14586	0.0233019	0.140141
EBG00001039357	1.72531	4.19525	4.42345	2.83603	0.290352	1.78677	0.417426	0.518224	0.830189
EBG00001039363	3.16306	4.19525	6.40638	6.93252	0.851509	2.41627	7.57469	0.00591935	0.0502929
EBG00001039369	1.86908	1.95778	3.50825	6.93252	1.43315	2.40431	11.142	0.000843929	0.0101641
EBG00001039376	4.02571	5.7335	4.57598	4.72672	-0.0710691	2.4618	0.0480669	0.826462	0.964175
EBG00001039378	5.31969	1.6781	3.50825	2.99359	-0.100846	1.86364	0.0427189	0.836255	0.965953
EBG00001039380	2.87551	2.65699	2.74559	2.04824	-0.201635	1.4237	0.263338	0.607836	0.873702
EBG00001039388	2.15663	2.23746	0.762664	1.41802	-1.00128	1.03001	4.13946	0.0418946	0.210057
EBG00001039389	8.33898	3.21636	3.81332	1.73313	-1.0473	1.98142	4.09371	0.0430432	0.213752
EBG00001039391	3.16306	5.0343	4.11838	3.93893	-0.0271042	2.23093	0.00599956	0.93826	0.991541
EBG00001039392	7.33255	6.85224	6.71144	9.45343	0.186516	3.34365	0.374397	0.540617	0.837657
EBG00001039406	1.29398	1.25857	1.52533	2.04824	0.475298	1.92559	0.947702	0.330305	0.703037
EBG00001039407	23.2916	120.404	74.741	186.548	0.86224	6.93909	1.62216	0.202791	0.566432
EBG00001039414	8.05143	8.11081	9.60956	9.13832	0.213765	3.26955	0.651323	0.41964	0.770522
EBG00001039416	2.87551	3.49604	3.50825	3.46626	0.128235	2.18596	0.129055	0.719414	0.924444
EBG00001039420	9.92051	8.25065	5.18611	8.82321	-0.375984	2.79439	1.3233	0.250001	0.627419
EBG00001039422	2.30041	2.51715	3.96585	1.57557	0.205409	1.81051	0.214638	0.643156	0.893125
EBG00001039423	7.18878	9.78891	13.4229	7.87786	0.327193	3.46072	0.973961	0.323694	0.700926
EBG00001039425	2.44418	2.23746	3.81332	3.46626	0.632973	2.96771	2.6731	0.102057	0.373114
EBG00001039434	5.31969	7.4116	10.6773	5.04183	0.304305	3.18212	0.561258	0.453754	0.793774
EBG00001039437	7.045	19.0184	29.5914	49.1579	1.59222	5.38291	12.1719	0.000485136	0.006646
EBG00001039438	10.4956	10.0686	11.745	6.93252	-0.136366	3.22643	0.186444	0.665893	0.900448
STM14_0001	181.013	183.892	197.835	155.351	-0.0470283	7.32194	0.0256361	0.872792	0.977134
STM14_0002	2085.03	2427.65	1336.03	1238.56	-0.80963	10.3087	3.34212	0.0675274	0.285571
STM14_0003	792.059	922.535	559.795	526.399	-0.658562	9.03519	2.34035	0.126062	0.432198
STM14_0004	1671.25	1851.08	1072.61	1037.2	-0.739404	9.98487	3.2165	0.0728992	0.302538
STM14_0005	60.817	67.5435	77.3341	73.8943	0.236439	9.22325	0.158221	0.6908	0.909479
STM14_0006	67.7183	69.6411	63.3011	65.7014	-0.090563	6.28679	0.0947666	0.758203	0.943061
STM14_0007	1222.09	1183.9	1029.75	931.636	-0.294748	10.1692	0.740348	0.389549	0.747533
STM14_0008	79.6516	75.3746	86.0285	75.3124	0.0577184	6.40801	0.0548371	0.814851	0.96192
STM14_0009	16.8217	16.3615	10.6773	11.5017	-0.580506	3.76395	5.28954	0.0214538	0.133672
STM14_0010	2.44418	2.93667	3.50825	2.52092	0.164197	1.81793	0.187026	0.665403	0.900448
STM14_0011	4.31327	4.0554	3.05065	4.72672	-0.107996	2.27045	0.0980514	0.754181	0.940984
STM14_0013	176.269	138.163	496.342	316.375	1.36991	10.8419	9.16124	0.00247195	0.0245254
STM14_0014	41.4074	33.2823	84.8082	60.0293	0.955321	7.38853	8.06056	0.00452393	0.0405764
STM14_0016	6.18235	4.61477	5.94878	6.6174	0.218985	2.73017	0.524664	0.468859	0.800904
STM14_0022	31.4868	33.2823	30.9641	38.7591	0.105753	5.36302	0.193524	0.659999	0.897973
STM14_0023	17.5406	17.8997	20.1343	21.4278	0.229311	4.3139	0.995465	0.31841	0.6962
STM14_0025	3.30684	2.09762	4.42345	4.4116	0.7074	1.805	3.88187	0.0488102	0.232188
STM14_0028	8.48276	9.22954	15.8634	13.2348	0.714976	3.63031	6.77938	0.00922169	0.0709967
STM14_0029	2.15663	2.09762	2.89812	3.3087	0.538945	1.46017	1.92602	0.165194	0.500293
STM14_0030	7.47633	5.17414	7.4741	10.0837	0.471668	2.95283	2.23309	0.135083	0.449925
STM14_0031	6.03857	4.47493	7.4741	6.14473	0.374707	2.78049	1.48205	0.223454	0.597868
STM14_0032	2.58796	1.39842	2.28799	2.67847	0.316805	1.44949	0.53366	0.465072	0.800904
STM14_0034	5.03214	4.33509	2.74559	3.3087	-0.626328	2.10006	3.467	0.0626048	0.271865
STM14_0035	6.61367	8.25065	8.69437	6.77496	0.0577342	2.86168	0.0390182	0.843413	0.966787
STM14_0036	2.15663	1.95778	1.98293	1.57557	-0.203945	1.13008	0.209865	0.646874	0.894166
STM14_0041	7.33255	8.94986	6.55891	4.88427	-0.506028	2.86248	2.84672	0.0915608	0.353899
STM14_0042	21.8539	25.3113	24.5578	23.6336	0.0307726	4.74314	0.0187613	0.891053	0.977669
STM14_0044	33.2121	32.4432	31.5743	33.5597	-0.0115856	5.05439	0.00250817	0.960057	0.992473
STM14_0045	16.1029	16.2216	16.6261	13.865	-0.083488	4.13282	0.102708	0.748604	0.937498
STM14_0046	4.74459	5.45382	6.10131	5.04183	0.127767	2.43267	0.182054	0.669614	0.903061
STM14_0047	24.2981	32.1636	28.9812	34.9777	0.178901	4.96228	0.520531	0.470615	0.801647
STM14_0048	76.7761	84.4643	113.332	135.657	0.626576	7.10862	6.08503	0.0136332	0.0942423
STM14_0049	61.5359	65.7255	83.7405	94.8495	0.488543	6.41063	4.47123	0.0344701	0.185789
STM14_0050	21.4226	17.4802	22.1172	21.2702	0.157902	4.26436	0.453003	0.500912	0.817591
STM14_0051	3.01929	2.93667	3.96585	5.35695	0.640203	1.88894	3.45846	0.0629289	0.272789
STM14_0052	856.327	884.777	583.743	655.753	-0.490237	9.60346	1.31864	0.250837	0.628168
STM14_0053	8.91408	8.25065	10.8298	9.61099	0.252209	3.46414	0.767547	0.380977	0.741179
STM14_0054	212.932	240.667	203.784	184.184	-0.225448	7.67858	0.713362	0.39833	0.752992
STM14_0055	579.415	578.245	595.793	555.389	-0.00809043	9.23163	0.000670423	0.979343	0.998135
STM14_0056	146.651	143.617	150.55	141.486	0.00878818	7.24336	0.00111662	0.973343	0.997711
STM14_0057	20.8475	24.0527	21.8122	19.8522	-0.107829	4.44407	0.199465	0.655153	0.895914
STM14_0058	90.1473	87.9603	85.1133	86.4989	-0.0535802	6.44717	0.0512982	0.820819	0.963509
STM14_0059	134.574	129.214	130.11	126.991	-0.0370036	6.97001	0.0230148	0.879419	0.97751
STM14_0060	65.2741	59.8522	49.5731	54.5148	-0.265527	5.78754	1.55348	0.212623	0.583232
STM14_0061	90.7224	85.8627	94.1127	89.8076	0.0587706	6.49957	0.0629665	0.801867	0.95741
STM14_0062	17.5406	15.6623	16.321	15.4406	-0.0633372	3.83178	0.0713417	0.789393	0.953927
STM14_0063	28.4676	32.4432	33.4047	35.6079	0.179608	4.93972	0.694391	0.404675	0.758238
STM14_0067	2.73173	2.65699	1.83039	2.04824	-0.470306	1.32557	1.30891	0.252591	0.630533
STM14_0069	2.15663	1.95778	1.83039	1.41802	-0.333378	1.28959	0.541562	0.461786	0.798458
STM14_0072	3.59439	5.0343	4.27092	5.19939	0.130188	2.21335	0.151488	0.697118	0.913525
STM14_0074	3.01929	2.09762	3.96585	2.67847	0.379251	1.72715	0.944877	0.331027	0.703474
STM14_0075	62.8299	58.8733	54.3017	58.7689	-0.10614	5.94527	0.214952	0.642913	0.893125
STM14_0077	30.9117	24.6121	19.3717	26.6272	-0.27158	4.49391	0.929793	0.334917	0.706576
STM14_0078	42.9889	35.1002	38.5908	37.6562	-0.0340313	5.21699	0.0252897	0.873647	0.977397
STM14_0080	28.4676	34.1213	25.6255	28.833	-0.201121	4.70622	0.650558	0.419913	0.77072
STM14_0081	677.902	634.741	489.63	427.295	-0.517559	8.58631	2.93	0.0869473	0.342295
STM14_0082	7.18878	7.97097	6.86397	6.93252	-0.136137	2.80962	0.253194	0.614835	0.878373
STM14_0083	18.6908	12.8654	16.9311	15.4406	0.037951	3.75753	0.0190362	0.890263	0.97751
STM14_0084	17.6844	18.0396	21.0495	14.8104	0.00646598	4.0519	0.000604967	0.980377	0.998135
STM14_0085	28.3238	26.7097	34.1673	30.251	0.227329	4.84246	0.885174	0.346789	0.719282
STM14_0087	21.4226	19.438	24.5578	16.386	0.00412981	4.34541	0.00023625	0.987737	0.998135
STM14_0088	5.8948	4.0554	4.27092	3.3087	-0.386532	2.06291	1.26071	0.261516	0.64184
STM14_0090	8.48276	6.71239	6.10131	6.14473	-0.309061	2.64554	1.16574	0.280279	0.657172
STM14_0091	7.6201	6.99208	6.25384	4.25405	-0.470828	2.53813	2.41029	0.12054	0.420047
STM14_0092	11.0707	5.45382	8.8469	6.30229	-0.122256	2.90635	0.100202	0.751588	0.939334
STM14_0094	19.6972	13.9842	16.1685	13.865	-0.163799	3.98934	0.363812	0.546397	0.840458
STM14_0095	6.75745	7.13192	54.3017	42.3829	2.79515	5.22118	107.212	4e-25	1.25e-22
STM14_0096	72.0315	76.3535	95.9431	96.425	0.374368	6.2315	2.81631	0.0933105	0.355661
STM14_0098	25.592	27.8285	36.9129	36.8684	0.465305	4.80802	4.87197	0.0272963	0.15767
STM14_0100	14.5213	13.4248	14.7957	19.8522	0.308978	4.38429	1.31542	0.251416	0.628944
STM14_0102	1.29398	2.09762	0.915196	1.57557	-0.446631	1.15746	0.763616	0.382199	0.74201
STM14_0103	8.77031	10.4881	10.8298	11.029	0.181439	3.48642	0.472373	0.491898	0.814697
STM14_0104	36.519	40.6939	46.5225	55.145	0.396302	5.53026	3.21806	0.07283	0.302538
STM14_0106	30.6242	37.3377	123.704	109.502	1.77787	6.04994	56.0536	7.05e-14	8.04e-12
STM14_0107	139.462	139.562	132.551	150.467	0.0204566	7.42762	0.00550426	0.940859	0.991636
STM14_0108	78.9328	84.3244	70.6227	73.1066	-0.183819	6.32698	0.669858	0.413101	0.764826
STM14_0109	214.226	220.25	180.446	212.702	-0.144234	7.74395	0.287007	0.592145	0.868073
STM14_0110	159.016	177.179	143.381	171.422	-0.0949199	7.36841	0.124773	0.723914	0.925147
STM14_0111	410.479	424.559	455.005	482.44	0.166876	8.72602	0.323545	0.569485	0.855605
STM14_0112	650.153	677.812	663.975	702.075	0.0407873	9.47709	0.0158014	0.899966	0.980999
STM14_0113	10.0643	6.99208	13.4229	9.29588	0.415011	3.61559	1.73034	0.188367	0.541142
STM14_0114	89.4284	102.784	77.029	76.5728	-0.323483	6.61676	1.84924	0.173872	0.515548
STM14_0115	18.8346	13.9842	17.5413	19.222	0.16403	4.30596	0.404094	0.524982	0.831608
STM14_0116	86.4091	85.0237	95.638	115.017	0.297095	6.78524	0.989645	0.319829	0.697052
STM14_0117	73.6131	74.8152	65.4365	71.6885	-0.114304	7.84164	0.159199	0.689895	0.909479
STM14_0118	19.2659	20.4169	18.9141	19.222	-0.0574998	4.22408	0.0590994	0.807925	0.95945
STM14_0119	4.16949	5.45382	4.88105	4.88427	0.0194633	2.63477	0.00359678	0.952177	0.991772
STM14_0120	1.72531	2.79683	3.20319	2.04824	0.213815	1.48178	0.252645	0.615219	0.878556
STM14_0121	6.32612	5.17414	8.69437	7.56275	0.49941	2.95369	2.68404	0.101358	0.372121
STM14_0122	1.29398	1.25857	2.89812	2.52092	1.0734	1.30857	5.74579	0.0165282	0.108783
STM14_0123	44.7142	35.9393	69.5549	50.7334	0.576938	5.44621	4.95236	0.0260551	0.153029
STM14_0124	46.4395	38.5963	50.1833	43.3282	0.137402	5.29002	0.308238	0.578763	0.859299
STM14_0125	7.33255	6.99208	5.94878	5.98718	-0.262006	2.89547	0.856604	0.354691	0.722683
STM14_0126	15.384	11.0475	13.2703	10.5563	-0.147579	3.68661	0.273121	0.601246	0.872012
STM14_0127	16.9655	20.6965	23.185	24.2638	0.332206	4.41944	1.97538	0.159878	0.490229
STM14_0129	33.7872	34.6807	34.0148	31.5114	-0.0631642	5.26183	0.0916331	0.762111	0.944342
STM14_0131	13.3711	12.7256	16.1685	14.8104	0.24755	3.69436	1.03745	0.308415	0.683368
STM14_0132	26.4547	23.0739	44.9972	39.5469	0.771412	4.89293	11.7677	0.000602674	0.00791094
STM14_0133	35.6563	31.744	54.1491	48.8427	0.611747	5.20306	8.4411	0.00366835	0.0338779
STM14_0134	50.1777	53.9788	80.9949	67.5921	0.512464	5.712	5.42759	0.0198211	0.126363
STM14_0135	5.75102	6.15303	7.16904	5.98718	0.144593	2.59037	0.258022	0.611482	0.876146
STM14_0138	7.90765	6.71239	7.01651	8.50809	0.0860051	2.80298	0.0936732	0.759558	0.943219
STM14_0139	41.6949	50.4828	46.37	45.0614	-0.0119271	5.55031	0.00292359	0.956879	0.99234
STM14_0140	28.7551	34.2612	32.642	32.2992	0.0431314	5.01652	0.03019	0.86206	0.974221
STM14_0141	2.01286	1.81794	1.98293	2.2058	0.127161	1.42908	0.0872318	0.767726	0.946592
STM14_0142	335.428	306.533	369.434	294.947	0.0495652	7.98211	0.0310147	0.860208	0.974006
STM14_0144	7.90765	8.25065	5.64371	7.56275	-0.292169	2.71246	1.05572	0.304194	0.679415
STM14_0145	228.603	226.264	249.849	247.522	0.128869	7.87045	0.21828	0.640354	0.891857
STM14_0146	212.932	249.477	294.693	265.799	0.277491	8.0132	0.973001	0.323933	0.700926
STM14_0147	38.3881	38.5963	43.9294	41.1224	0.143832	5.29206	0.528059	0.467424	0.800904
STM14_0148	280.362	307.512	330.081	322.205	0.149979	8.19812	0.217835	0.640694	0.891857
STM14_0149	323.351	315.902	364.553	315.114	0.088457	8.35051	0.0907556	0.763219	0.945275
STM14_0150	216.238	207.385	238.409	211.127	0.0856793	7.77163	0.10182	0.749656	0.938264
STM14_0151	179.432	168.789	146.126	167.168	-0.152494	7.19141	0.365369	0.54554	0.840458
STM14_0152	265.122	253.533	253.814	231.452	-0.0959621	7.85309	0.129317	0.719141	0.924444
STM14_0153	180.582	179.836	146.126	158.66	-0.241866	7.25162	0.82052	0.365028	0.727371
STM14_0154	193.666	192.841	171.904	174.258	-0.159027	7.39292	0.36437	0.546089	0.840458
STM14_0155	385.606	358.554	346.402	341.899	-0.112557	8.28849	0.142158	0.706145	0.918657
STM14_0156	243.843	239.129	233.375	242.796	-0.0204648	7.8593	0.0059688	0.938418	0.991541
STM14_0157	163.473	155.504	145.974	157.557	-0.07161	7.34742	0.0791135	0.778502	0.951174
STM14_0158	408.61	426.517	398.568	404.607	-0.0562826	8.63512	0.0373491	0.846756	0.96906
STM14_0159	978.249	954.698	1012.51	996.55	0.0557199	9.74558	0.0274392	0.868434	0.975495
STM14_0160	2007.25	2097.48	1890.8	1895.41	-0.116533	10.9835	0.0876253	0.767218	0.946592
STM14_0161	148.376	143.338	157.261	168.271	0.158209	7.33303	0.395209	0.529574	0.834372
STM14_0162	391.069	392.395	490.088	560.589	0.423347	8.89365	1.51644	0.218158	0.591188
STM14_0163	11.9334	14.4037	17.3887	17.3313	0.397474	3.91454	2.2451	0.134039	0.448684
STM14_0164	15.9591	15.9419	12.6602	16.5435	-0.128185	3.97368	0.231024	0.630766	0.887327
STM14_0166	13.6587	16.5013	17.5413	12.9197	0.0148118	4.03944	0.00303833	0.956042	0.99234
STM14_0167	63.405	67.6833	69.4024	62.5502	0.00953748	6.03336	0.00184385	0.965749	0.994156
STM14_0168	73.9006	75.3746	74.741	72.7914	-0.0169249	6.28362	0.00588108	0.938872	0.991541
STM14_0169	147.945	136.345	159.092	136.287	0.0552396	7.66928	0.0265712	0.870513	0.97618
STM14_0170	3.30684	1.95778	3.20319	1.89069	-0.0401032	1.56207	0.00874373	0.9255	0.98919
STM14_0171	1.58153	2.93667	2.44052	3.15114	0.298551	1.49543	0.504615	0.477479	0.805974
STM14_0174	56.36	52.1609	51.7086	47.1096	-0.13481	5.63999	0.406044	0.523984	0.831145
STM14_0175	141.906	126.137	109.061	117.065	-0.24529	6.95869	0.58764	0.443333	0.786957
STM14_0176	95.8983	97.05	87.4013	80.9844	-0.196365	6.5449	0.355217	0.551174	0.845026
STM14_0177	6.61367	7.55144	9.60956	10.0837	0.473121	3.14783	2.74382	0.0976312	0.364111
STM14_0178	5.75102	5.31398	5.18611	4.56916	-0.179388	2.42918	0.365613	0.545405	0.840458
STM14_0180	39.9696	40.9736	33.8623	41.4376	-0.104611	5.71471	0.207619	0.64864	0.894654
STM14_0182	120.484	103.203	114.4	114.071	0.0305692	8.8093	0.0102208	0.919473	0.986568
STM14_0183	577.546	557.408	790.73	652.287	0.346449	10.9413	0.823008	0.364302	0.726965
STM14_0184	311.562	293.388	520.899	349.304	0.524536	9.95463	2.12513	0.1449	0.467301
STM14_0185	1074.29	1027.28	1050.49	1050.59	-0.000329982	10.6551	7.78e-07	0.999296	0.99951
STM14_0188	4.74459	5.45382	3.35572	5.82962	-0.154418	2.50188	0.202308	0.652864	0.895914
STM14_0189	10.7832	14.2638	12.0501	14.3377	0.0735792	3.93287	0.0716407	0.788963	0.953853
STM14_0190	1521	1595.73	1381.03	1546.11	-0.090544	10.7964	0.0630944	0.80167	0.95741
STM14_0191	117.177	116.348	109.061	152.2	0.161787	7.38199	0.269249	0.603836	0.873702
STM14_0192	158.153	187.108	183.039	161.969	-0.00105909	7.34547	1.12e-05	0.997324	0.99882
STM14_0193	15.0964	14.6834	12.8128	15.1255	-0.0925602	3.70888	0.141187	0.707104	0.919392
STM14_0194	13.8025	15.6623	18.4565	16.8586	0.260818	3.90826	1.17473	0.278432	0.656652
STM14_0195	44.5704	50.2031	52.4713	48.8427	0.0961856	5.59526	0.199313	0.655276	0.895914
STM14_0196	163.473	163.754	176.023	159.605	0.0365872	7.62883	0.0129535	0.909386	0.984558
STM14_0197	22.2852	25.1715	29.4388	24.1063	0.17419	4.53829	0.496973	0.480833	0.807668
STM14_0198	61.9673	66.145	60.708	51.0485	-0.196815	5.79915	0.70892	0.399802	0.75425
STM14_0199	70.5938	66.2849	61.6232	61.4473	-0.153303	6.0019	0.419134	0.517369	0.829768
STM14_0200	104.525	115.229	525.018	292.899	1.89585	7.67638	26.4107	2.76e-07	1.11e-05
STM14_0201	199.848	243.604	131.331	242.165	-0.247761	9.39749	0.443959	0.505218	0.822113
STM14_0202	83.8211	97.3297	66.0467	73.4217	-0.377309	6.43344	2.27271	0.13167	0.443294
STM14_0203	178.857	175.641	177.548	172.368	-0.018753	7.83936	0.00495194	0.943899	0.991772
STM14_0204	51.6154	67.2638	63.1486	75.9426	0.226121	6.08257	0.730569	0.392699	0.748124
STM14_0205	31.0555	33.2823	34.3199	36.7108	0.142363	5.11262	0.46877	0.493554	0.814697
STM14_0206	4.60082	4.0554	4.88105	4.25405	0.0791148	2.41848	0.0592165	0.807739	0.95945
STM14_0207	7.47633	6.57255	6.71144	7.56275	0.0227938	2.83981	0.00653977	0.935546	0.991461
STM14_0208	2.87551	2.93667	2.44052	2.2058	-0.319252	1.35696	0.677205	0.410551	0.763128
STM14_0209	16.3904	11.7467	7.16904	8.03542	-0.885565	3.25712	9.05926	0.00261368	0.0254984
STM14_0211	176.7	174.522	126.297	115.489	-0.538513	6.73565	4.74797	0.0293329	0.164762
STM14_0212	135.149	128.934	73.5208	73.2641	-0.847056	6.31859	12.784	0.000349591	0.00501117
STM14_0213	66.8556	73.8363	77.4866	69.0101	0.0583442	6.06056	0.0676967	0.79472	0.956161
STM14_0214	61.2484	58.8733	56.8947	51.9939	-0.141407	5.66338	0.435614	0.509247	0.824341
STM14_0216	48.4524	56.496	38.8959	37.1835	-0.463962	5.37014	5.11729	0.0236886	0.141737
STM14_0217	17.3968	13.7045	11.745	14.6528	-0.236344	3.70754	0.741602	0.389148	0.747533
STM14_0218	186.477	191.863	148.872	174.573	-0.22615	7.39371	0.268785	0.604148	0.873702
STM14_0219	76.201	67.5435	78.5544	83.978	0.177183	6.20353	0.311343	0.576857	0.858762
STM14_0220	579.99	715.289	1017.85	1014.83	0.650089	9.67387	3.72935	0.0534642	0.245662
STM14_0221	128.679	154.525	189.141	227.198	0.555747	7.66431	3.84328	0.0499456	0.235041
STM14_0222	23.1479	22.6543	31.1167	26.4696	0.330471	4.83903	2.1278	0.144648	0.467131
STM14_0223	75.1946	83.2057	86.9437	82.56	0.0976862	6.59942	0.171449	0.678827	0.906491
STM14_0226	224.002	235.773	255.492	248.94	0.133717	8.08996	0.193943	0.659655	0.897973
STM14_0228	44.5704	61.3904	62.0808	86.4989	0.487281	9.10641	1.63983	0.200348	0.562299
STM14_0229	5.03214	8.67018	12.3552	10.7139	0.748647	5.28955	2.78292	0.0952744	0.360241
STM14_0230	4.16949	4.19525	3.20319	4.25405	-0.165619	3.77534	0.093395	0.759905	0.943219
STM14_0231	5.8948	5.17414	8.54183	10.5563	0.784212	4.24411	2.67428	0.101981	0.373114
STM14_0234	2.87551	4.0554	3.96585	5.5145	0.444846	2.03304	1.61196	0.204217	0.568401
STM14_0235	11.2145	8.25065	7.4741	12.7621	0.0550077	3.49505	0.0274513	0.868405	0.975495
STM14_0238	2.01286	2.09762	1.22026	1.57557	-0.551	1.30519	1.37751	0.240526	0.616215
STM14_0240	20.8475	19.5778	16.4735	19.0644	-0.185988	4.57536	0.54908	0.458694	0.796933
STM14_0241	159.447	154.525	167.023	143.377	-0.016444	7.64018	0.00369421	0.951534	0.991772
STM14_0243	80.083	79.0105	67.7245	76.5728	-0.140893	6.2947	0.366578	0.544875	0.840331
STM14_0244	106.969	105.301	115.01	105.878	0.0574352	7.92652	0.0305065	0.861346	0.974122
STM14_0245	15.0964	13.1451	13.5754	13.2348	-0.0742935	3.81517	0.0926129	0.760881	0.94363
STM14_0246	39.3945	34.2612	28.2186	34.1899	-0.239093	5.1768	1.05656	0.304001	0.679415
STM14_0247	101.937	95.2321	100.977	88.2321	-0.0593182	6.85779	0.0574359	0.810596	0.960424
STM14_0248	98.0549	100.266	97.926	98.0006	-0.0175344	6.6355	0.00557876	0.94046	0.991636
STM14_0249	280.506	276.886	653.145	527.974	1.08334	8.47343	13.1688	0.000284643	0.00431945
STM14_0250	40.4009	50.6226	48.2003	41.9102	-0.0145956	5.15333	0.00416982	0.948513	0.991772
STM14_0251	593.074	626.77	1226.52	1151.74	0.963181	9.5062	7.66372	0.00563422	0.0485769
STM14_0252	65.8492	68.5224	73.0632	84.4507	0.229007	6.14058	1.0188	0.312804	0.688846
STM14_0253	443.835	441.759	509.154	464.794	0.1372	8.82258	0.20885	0.647671	0.894166
STM14_0254	150.533	145.575	161.075	158.975	0.112171	7.35905	0.192509	0.660837	0.898336
STM14_0255	231.191	227.942	225.596	227.04	-0.0205571	8.10124	0.00567573	0.939946	0.991541
STM14_0256	312.712	328.488	254.577	278.246	-0.267106	8.15455	0.480455	0.488216	0.813214
STM14_0257	1187.87	1278.01	974.074	1071.23	-0.269787	10.1444	0.540915	0.462054	0.798458
STM14_0258	705.363	764.094	654.976	662.056	-0.157991	9.48958	0.186181	0.666115	0.900448
STM14_0259	177.563	187.528	125.382	139.281	-0.464046	7.2941	1.03779	0.308337	0.683368
STM14_0260	450.592	485.25	511.137	468.26	0.0656272	9.11218	0.0442573	0.833376	0.965953
STM14_0261	187.196	183.332	167.481	172.84	-0.122672	7.60102	0.137249	0.711031	0.920893
STM14_0262	52.7656	58.3139	50.7934	52.9392	-0.0987928	5.54516	0.133257	0.715079	0.923064
STM14_0263	281.656	273.81	219.037	250.516	-0.242401	7.74396	0.422679	0.515603	0.828832
STM14_0264	192.372	198.435	167.176	174.573	-0.19351	7.44653	0.47871	0.489007	0.813214
STM14_0265	495.738	504.688	427.702	475.98	-0.146729	8.76982	0.202703	0.652548	0.895914
STM14_0266	1234.46	1173.55	1123.1	1123.7	-0.0999668	10.0146	0.0762856	0.782396	0.951233
STM14_0267	551.523	536.572	406.042	414.848	-0.406523	8.69119	1.76787	0.183646	0.532353
STM14_0268	640.664	629.007	464.462	510.17	-0.381514	9.0359	1.42055	0.233312	0.608539
STM14_0269	270.154	265.419	235.511	248.153	-0.147076	8.06558	0.292479	0.588636	0.866297
STM14_0270	335.141	343.031	295.456	309.6	-0.16458	8.45295	0.334602	0.562962	0.851641
STM14_0271	171.38	167.53	139.72	147.789	-0.237279	7.36238	0.866805	0.351841	0.722411
STM14_0272	68.4372	70.0606	61.1656	70.113	-0.0773507	6.09209	0.100308	0.751461	0.939334
STM14_0273	312.999	300.519	291.948	305.661	-0.0379051	8.29012	0.0138688	0.906253	0.98397
STM14_0274	154.99	168.509	187.31	177.567	0.173621	7.30632	0.283973	0.594109	0.869759
STM14_0275	58.3729	60.8311	49.1155	54.6724	-0.199894	6.02748	0.765172	0.381715	0.741685
STM14_0276	181.876	176.2	181.209	176.149	-0.00288107	7.66822	0.000120114	0.991256	0.998135
STM14_0277	35.0812	45.029	47.2852	43.1707	0.174928	5.63492	0.576675	0.447619	0.789107
STM14_0278	55.7849	59.4327	61.1656	51.3637	-0.0339369	5.85909	0.0149879	0.902562	0.982225
STM14_0279	62.5424	75.6543	107.231	91.5408	0.524221	6.76792	1.74141	0.18696	0.537972
STM14_0280	73.1817	76.2136	115.315	86.814	0.436068	6.88395	1.0563	0.304061	0.679415
STM14_0281	35.6563	40.8337	41.0313	38.7591	0.0607982	5.49086	0.0774337	0.780806	0.951174
STM14_0282	33.931	31.744	60.708	41.28	0.635184	5.43198	6.69013	0.00969481	0.0733465
STM14_0283	114.877	119.285	205.309	164.49	0.659177	7.19886	5.85723	0.0155132	0.104457
STM14_0284	234.929	231.158	224.986	236.178	-0.0153244	7.74155	0.002427	0.960708	0.992473
STM14_0285	49.4588	43.211	40.7262	37.1835	-0.249842	5.42342	1.12107	0.289688	0.664235
STM14_0286	66.5681	65.7255	60.708	65.2287	-0.0710987	5.89796	0.111002	0.739006	0.933345
STM14_0287	181.013	203.749	231.24	239.96	0.292306	7.79579	1.0728	0.300313	0.676673
STM14_0288	20.4161	21.6754	18.7615	22.3731	-0.0338537	4.49239	0.0204409	0.886313	0.97751
STM14_0289	39.5383	38.4564	36.9129	35.1353	-0.114152	5.33932	0.341568	0.558925	0.849385
STM14_0290	54.7785	52.3007	47.1326	50.2608	-0.136773	5.74468	0.434093	0.509987	0.824341
STM14_0293	7.18878	5.7335	5.18611	6.77496	-0.111559	3.08307	0.108586	0.74176	0.934395
STM14_0294	51.1841	52.5804	21.5071	37.8137	-0.806599	5.30442	3.62905	0.0567791	0.255369
STM14_0295	10.6394	13.1451	6.25384	7.09008	-0.833098	3.1965	8.77824	0.00304846	0.0291318
STM14_0297	61.2484	45.4485	48.3529	51.6788	-0.0929205	5.89708	0.0736339	0.786118	0.952855
STM14_0300	13.0836	12.3061	17.0837	13.5499	0.271518	4.05491	1.14523	0.28455	0.662203
STM14_0301	20.4161	19.8575	26.9983	22.058	0.284916	4.56868	1.42761	0.232156	0.608107
STM14_0302	8.91408	6.15303	5.79624	5.04183	-0.47108	2.95711	2.21255	0.136892	0.453791
STM14_0303	270.729	255.071	241.917	201.201	-0.246761	7.87142	0.646496	0.421368	0.771919
STM14_0304	120.628	111.733	93.045	76.7304	-0.452477	6.68837	3.03553	0.0814601	0.327367
STM14_0305	988.169	1001.68	662.755	781.641	-0.462187	9.45028	0.989282	0.319918	0.697052
STM14_0306	61.1046	53.2796	63.3011	61.92	0.130714	5.88142	0.361055	0.547921	0.841971
STM14_0307	33.2121	33.2823	40.2686	31.669	0.113816	5.3448	0.199062	0.655479	0.895914
STM14_0308	45.0017	42.9314	42.7092	38.6015	-0.112593	5.42559	0.310527	0.577357	0.858818
STM14_0309	78.0701	83.2057	82.6727	78.3059	-0.00265666	6.45713	0.000105737	0.991796	0.998135
STM14_0311	7.045	4.47493	9.60956	6.30229	0.467752	2.82886	1.79007	0.180918	0.529216
STM14_0312	3.88194	4.33509	3.35572	3.78137	-0.203823	1.89689	0.378928	0.538177	0.836878
STM14_0313	11.3583	11.0475	5.03358	7.09008	-0.885456	3.17279	9.30832	0.00228115	0.0229906
STM14_0314	4.16949	3.3562	2.74559	2.83603	-0.426766	1.78349	1.41167	0.23478	0.60978
STM14_0315	10.0643	7.97097	10.5248	8.98076	0.11453	3.1849	0.169262	0.680769	0.906801
STM14_0316	3.73816	1.81794	2.59306	1.89069	-0.299952	1.60647	0.465586	0.495025	0.814697
STM14_0317	6.90123	6.43271	8.08424	7.87786	0.259284	2.82007	0.931728	0.334414	0.706154
STM14_0318	8.91408	7.55144	7.16904	9.13832	-0.0144745	2.9136	0.00256926	0.959574	0.992473
STM14_0319	6.75745	6.85224	13.1178	11.1866	0.834966	3.34934	8.74112	0.00311114	0.0296096
STM14_0320	1.58153	3.07651	3.50825	3.3087	0.540674	1.63991	1.85432	0.173281	0.51445
STM14_0321	8.05143	7.55144	9.60956	9.29588	0.276731	3.23045	1.06625	0.301795	0.676673
STM14_0329	3.01929	2.93667	4.27092	4.09649	0.487686	2.48908	2.0644	0.150774	0.477998
STM14_0330	6.4699	4.89445	4.57598	5.5145	-0.170532	2.71177	0.295353	0.58681	0.865036
STM14_0333	18.1157	12.3061	18.9141	18.7493	0.308689	4.19825	1.36624	0.24246	0.618235
STM14_0334	3.16306	2.37731	2.28799	2.83603	-0.111523	1.71839	0.0831977	0.77301	0.9491
STM14_0338	5.31969	8.39049	9.60956	6.93252	0.269697	3.17046	0.628187	0.428021	0.775851
STM14_0340	24.2981	30.0659	34.0148	37.3411	0.39146	5.08992	2.90336	0.0883953	0.345569
STM14_0341	28.3238	26.5699	32.3369	27.7301	0.130311	5.013	0.316913	0.573469	0.858422
STM14_0342	10.0643	10.0686	9.60956	8.82321	-0.126678	3.34412	0.136818	0.711466	0.920893
STM14_0348	2.01286	1.25857	3.05065	3.15114	0.916355	1.491	4.86389	0.0274244	0.15802
STM14_0352	5.8948	6.71239	11.44	9.92611	0.758844	3.44637	7.29098	0.00693018	0.0573977
STM14_0353	8.91408	8.53033	9.15196	9.92611	0.128574	3.09618	0.230472	0.631174	0.887327
STM14_0354	44.4266	52.0211	47.8953	44.5887	-0.0605964	5.51046	0.0781209	0.77986	0.951174
STM14_0355	7.76388	6.99208	7.01651	7.40519	-0.0327437	2.96054	0.0139785	0.905885	0.98397
STM14_0356	9.20163	7.97097	11.44	10.7139	0.367556	3.274	1.94825	0.162775	0.495393
STM14_0358	44.5704	53.2796	59.6403	65.5438	0.354915	5.73701	2.59875	0.106948	0.384239
STM14_0359	4.31327	4.75461	3.81332	5.67206	0.0612583	2.22621	0.0342994	0.853072	0.97142
STM14_0360	60.2419	56.7757	148.872	126.991	1.237	6.30749	23.2576	1.42e-06	4.68e-05
STM14_0362	35.0812	36.6385	33.5572	29.4632	-0.186169	4.90998	0.748582	0.386926	0.746113
STM14_0363	6.75745	5.31398	3.50825	5.5145	-0.419833	2.43464	1.55022	0.213103	0.583723
STM14_0364	87.5593	88.9392	113.789	91.0681	0.214981	6.77508	0.426263	0.513828	0.826547
STM14_0365	64.699	76.2136	117.755	178.197	1.0701	6.9257	13.2845	0.000267603	0.00412709
STM14_0366	181.876	203.33	204.851	199.625	0.0704029	7.61296	0.0633535	0.801272	0.95741
STM14_0367	170.662	162.636	156.346	163.702	-0.0585156	7.33541	0.0482112	0.826206	0.964175
STM14_0368	86.1215	81.9471	69.5549	73.2641	-0.234802	6.12592	0.710383	0.399317	0.753942
STM14_0369	44.2829	40.9736	56.4371	49.9456	0.319316	8.15603	0.673251	0.411921	0.764458
STM14_0370	33.0684	37.058	27.761	28.6754	-0.313393	4.95996	2.09732	0.147558	0.472611
STM14_0371	9.92051	11.0475	9.3045	9.45343	-0.160843	3.37144	0.37459	0.540513	0.837657
STM14_0372	551.092	555.73	592.59	505.916	-0.0108691	9.03911	0.00121798	0.97216	0.997344
STM14_0373	90.7224	100.686	69.2499	75.4699	-0.403336	6.16309	1.29383	0.255344	0.635031
STM14_0374	116.314	110.475	133.466	130.457	0.218744	7.37176	0.445787	0.504342	0.821569
STM14_0375	76.9199	80.269	116.23	94.5343	0.423073	6.94221	1.65905	0.197731	0.557804
STM14_0376	5.03214	6.85224	2.59306	3.93893	-0.863434	2.47661	6.20041	0.0127721	0.090157
STM14_0378	232.485	195.498	212.936	189.541	-0.0885777	7.57796	0.104168	0.746884	0.936964
STM14_0379	160.022	147.952	156.651	136.129	-0.0729046	7.10269	0.077784	0.780323	0.951174
STM14_0380	2.58796	5.0343	1.22026	2.52092	-1.02407	1.67002	4.08116	0.0433638	0.21398
STM14_0381	2.87551	4.19525	2.59306	3.46626	-0.225737	1.89464	0.362556	0.54709	0.841248
STM14_0382	1.43776	1.95778	2.89812	1.41802	0.345048	1.10754	0.531617	0.465928	0.800904
STM14_0383	1281.18	1268.22	1211.72	1091.08	-0.146765	9.76252	0.136286	0.712002	0.920893
STM14_0384	11.9334	8.81002	13.1178	8.98076	0.0932226	3.28901	0.0872685	0.767679	0.946592
STM14_0385	9.63296	8.39049	12.5077	11.1866	0.394918	3.26129	2.29348	0.129918	0.438978
STM14_0386	4.02571	3.63588	4.57598	3.3087	0.044359	2.10898	0.0169016	0.896562	0.980244
STM14_0387	5.31969	5.0343	6.10131	8.66565	0.508517	2.66669	2.73	0.0984793	0.365523
STM14_0388	12.9398	10.628	13.8805	11.6592	0.117136	3.70882	0.197088	0.657081	0.897032
STM14_0389	19.1221	16.781	20.5919	22.3731	0.258854	4.40887	1.21142	0.271051	0.651219
STM14_0390	3.16306	4.61477	2.89812	3.78137	-0.222548	2.13984	0.379715	0.537756	0.836878
STM14_0391	2.87551	4.33509	3.66079	4.09649	0.101328	2.08614	0.0815485	0.77521	0.950303
STM14_0392	5.60725	6.01319	4.72852	4.56916	-0.320404	2.27887	1.17187	0.279017	0.656652
STM14_0393	10.0643	12.4459	8.23677	10.7139	-0.249724	3.25988	0.786428	0.375182	0.734804
STM14_0394	18.547	19.0184	17.2362	17.6464	-0.106925	4.35057	0.212698	0.644661	0.893917
STM14_0398	17.9719	13.0053	14.9482	14.4953	-0.0721855	3.84538	0.0715256	0.789128	0.953853
STM14_0399	11.9334	8.11081	10.5248	12.2895	0.187029	3.33491	0.408034	0.522969	0.831043
STM14_0400	41.6949	42.2321	53.539	69.1676	0.547431	5.8303	5.57866	0.0181806	0.117183
STM14_0401	37.3816	45.868	40.4212	45.2189	0.0404172	5.47255	0.0270171	0.869441	0.975495
STM14_0402	8.48276	8.11081	9.91463	10.8714	0.323889	3.45747	1.4771	0.224229	0.598755
STM14_0404	1.43776	1.39842	2.74559	2.52092	0.882782	1.31616	4.05386	0.0440704	0.216552
STM14_0407	5.60725	6.57255	8.08424	7.7203	0.373922	2.89412	1.78006	0.182141	0.530874
STM14_0408	3.73816	3.21636	2.44052	2.67847	-0.438328	1.91728	1.43648	0.230709	0.606699
STM14_0409	5.31969	4.0554	4.11838	5.67206	0.0615911	2.48911	0.035531	0.850487	0.970769
STM14_0412	8.48276	8.11081	23.3375	14.3377	1.18194	3.79184	14.828	0.000117775	0.00206903
STM14_0413	9.20163	12.0264	25.473	16.8586	0.994227	4.03323	10.0683	0.00150844	0.0163548
STM14_0414	2.44418	3.21636	6.40638	4.4116	0.929141	2.07701	6.77591	0.00923964	0.0710146
STM14_0416	15.8153	18.5989	12.2026	10.8714	-0.575679	4.7393	5.32294	0.0210464	0.131836
STM14_0417	102.224	107.119	93.35	95.4797	-0.148785	6.72878	0.378999	0.53814	0.836878
STM14_0418	175.981	171.725	159.397	159.29	-0.125706	7.58013	0.207379	0.64883	0.894654
STM14_0419	6.75745	10.9076	25.6255	28.0452	1.59867	4.4602	32.5832	1.14e-08	5.62e-07
STM14_0420	1.43776	1.6781	1.22026	4.09649	0.754912	1.53872	2.05382	0.151824	0.479933
STM14_0421	48.5961	74.116	188.378	212.702	1.70796	7.39104	33.0789	8.85e-09	4.54e-07
STM14_0422	138.743	191.443	369.739	486.222	1.37408	8.58264	13.3614	0.000256854	0.00402778
STM14_0423	73.6131	86.5619	143.838	201.358	1.10742	7.23819	10.8142	0.00100724	0.0117067
STM14_0424	9.34541	9.92875	16.7786	30.4085	1.28853	4.1885	15.1733	9.81e-05	0.00176961
STM14_0425	41.2636	35.7994	40.2686	40.1771	0.0620292	7.93069	0.0310502	0.860129	0.974006
STM14_0426	24.1543	20.9762	25.778	23.1609	0.11728	5.62388	0.20536	0.650428	0.895662
STM14_0427	145.788	124.599	136.212	111.866	-0.124088	6.60524	0.206955	0.649164	0.894851
STM14_0428	309.98	529.44	598.386	889.411	0.825641	8.92288	4.25078	0.0392323	0.203477
STM14_0429	19.4097	11.0475	52.4713	34.1899	1.5084	4.65179	20.0622	7.5e-06	0.000202489
STM14_0431	2.44418	8.25065	4.88105	10.0837	0.479933	3.32093	0.710541	0.399264	0.753942
STM14_0432	3.16306	6.71239	3.66079	9.29588	0.386188	3.14354	0.633476	0.426083	0.775187
STM14_0433	6.03857	11.0475	7.77917	9.29588	-0.00316884	3.3283	8.08e-05	0.99283	0.998135
STM14_0434	9.05786	11.3272	9.45703	13.5499	0.172466	3.66008	0.282273	0.595215	0.870288
STM14_0435	262.965	282.06	214.309	220.107	-0.327229	8.10908	1.21405	0.270532	0.650306
STM14_0438	171.38	176.76	146.431	166.538	-0.153674	7.3967	0.329419	0.566001	0.853947
STM14_0439	17.2531	18.1794	9.91463	11.1866	-0.747207	3.66208	9.0913	0.00256828	0.0251605
STM14_0440	28.0362	32.3034	29.1338	28.0452	-0.0777397	4.83665	0.120757	0.728215	0.928499
STM14_0442	13.6587	12.1662	11.745	12.1319	-0.112654	3.59073	0.200192	0.654566	0.895914
STM14_0443	59.3793	57.335	58.42	58.6113	0.00394862	5.76565	0.000366991	0.984716	0.998135
STM14_0444	47.4459	43.3509	39.9636	35.7655	-0.261247	5.28991	1.60903	0.204629	0.568507
STM14_0445	15.2402	13.1451	59.6403	43.1707	1.85537	5.40222	21.4595	3.61e-06	0.000110375
STM14_0446	4.16949	2.09762	4.27092	3.78137	0.363812	1.87665	0.878862	0.348514	0.720632
STM14_0447	133.999	119.425	124.314	122.107	-0.0403646	6.66396	0.0263559	0.871034	0.976183
STM14_0448	176.269	179.417	153.295	152.043	-0.220164	7.27611	0.770287	0.380128	0.740758
STM14_0449	29.3302	34.8205	49.5731	68.695	0.881781	5.85975	5.25944	0.0218281	0.134568
STM14_0450	14.2338	20.4169	16.7786	22.5307	0.180185	4.87695	0.436929	0.508608	0.824181
STM14_0451	16.5342	17.7599	29.7439	28.6754	0.767529	4.48323	11.2059	0.000815378	0.0099745
STM14_0452	152.833	183.612	304.303	304.716	0.855997	7.71652	5.65465	0.0174091	0.113147
STM14_0454	275.33	484.551	361.198	550.978	0.263491	8.83707	0.279914	0.596758	0.870636
STM14_0455	62.9737	108.237	97.4684	160.866	0.593128	6.82684	2.1482	0.142737	0.464588
STM14_0456	304.085	297.723	340.301	331.028	0.157706	8.61726	0.137012	0.711269	0.920893
STM14_0458	33.2121	34.401	28.6762	28.5179	-0.241306	5.16693	1.24085	0.265307	0.644567
STM14_0459	73.6131	68.3825	65.4365	67.1194	-0.09918	6.2498	0.179791	0.671553	0.903288
STM14_0460	107.688	125.158	219.647	181.348	0.784083	7.48006	8.37863	0.00379659	0.0349242
STM14_0461	93.7416	96.4907	117.908	127.621	0.367993	6.83226	2.33294	0.126663	0.43325
STM14_0462	135.868	138.303	142.466	144.48	0.0656806	7.23517	0.0488095	0.825148	0.964175
STM14_0463	67.4307	67.8231	57.5048	55.9328	-0.253652	5.98305	0.830737	0.362059	0.726837
STM14_0465	48.3086	43.0712	48.963	45.3765	0.0461879	5.80429	0.0355603	0.850426	0.970769
STM14_0466	24.2981	19.2981	18.609	16.8586	-0.296465	4.32097	1.4651	0.226121	0.601248
STM14_0467	60.2419	54.3984	56.2846	44.4311	-0.186361	5.63827	0.583017	0.445132	0.788069
STM14_0468	39.3945	31.3245	28.8287	30.251	-0.25917	4.99319	0.375669	0.53993	0.837657
STM14_0470	71.6002	73.6965	89.0791	74.5246	0.171282	6.24703	0.551192	0.457831	0.796814
STM14_0471	42.8451	50.2031	47.5902	45.534	0.00103728	5.53458	2.32e-05	0.99616	0.99882
STM14_0473	214.226	199.134	149.33	147.474	-0.477805	7.41636	3.474	0.0623404	0.271715
STM14_0474	81.0894	76.3535	59.3352	67.4345	-0.312558	6.08331	0.84574	0.35776	0.72467
STM14_0475	21.9977	23.9129	23.0324	21.5853	-0.0411649	4.57517	0.0306383	0.86105	0.974122
STM14_0476	1010.02	934.841	1237.65	1073.75	0.249099	10.5842	0.394846	0.529763	0.834372
STM14_0477	100.355	103.063	115.925	116.592	0.19283	6.93663	0.534043	0.464912	0.800904
STM14_0478	48.8837	47.8258	33.5572	33.2446	-0.533437	5.37097	1.58623	0.207866	0.574427
STM14_0479	25.592	23.7731	17.5413	17.4889	-0.494152	4.21615	4.20695	0.0402586	0.205843
STM14_0480	199.129	213.958	195.242	196.631	-0.0760589	7.4875	0.0546377	0.815181	0.96192
STM14_0481	230.903	236.192	305.981	262.018	0.282165	8.03452	1.0249	0.31136	0.686638
STM14_0482	409.329	399.387	439.447	422.411	0.0918156	8.6621	0.0763325	0.78233	0.951233
STM14_0483	233.491	248.778	198.598	195.529	-0.291157	7.7359	1.1738	0.278622	0.656652
STM14_0484	23.723	25.591	29.4388	27.8876	0.216989	5.62384	0.4899	0.483972	0.810546
STM14_0485	22.1414	20.8364	19.6767	20.9551	-0.0809343	5.17182	0.0991064	0.752905	0.940471
STM14_0486	143.2	134.528	129.805	127.621	-0.109469	7.27821	0.147712	0.700731	0.916205
STM14_0487	60.2419	61.81	53.8441	60.1869	-0.0981714	6.08608	0.15954	0.68958	0.909479
STM14_0489	366.34	383.166	269.068	305.031	-0.384639	7.94558	1.93225	0.164513	0.498724
STM14_0490	20.1286	25.1715	35.9977	29.6208	0.534037	5.1686	4.22671	0.0397925	0.205017
STM14_0492	56.5038	59.8522	61.1656	52.4666	-0.0341113	6.11428	0.00775016	0.929849	0.99092
STM14_0493	46.2957	47.4063	60.5555	49.6305	0.23382	5.89066	0.633455	0.426091	0.775187
STM14_0494	33.6435	35.9393	30.354	26.6272	-0.287789	4.89908	1.77456	0.182819	0.531119
STM14_0495	75.0508	73.5566	61.0131	76.4153	-0.113005	6.10546	0.241391	0.623203	0.882328
STM14_0496	21.5663	23.4934	21.9647	20.9551	-0.0701781	4.52512	0.0915118	0.762264	0.944342
STM14_0497	10.9269	12.8654	11.44	12.1319	-0.014319	3.68614	0.00316263	0.955153	0.99234
STM14_0498	10.0643	6.85224	11.745	11.1866	0.439381	3.44715	2.08238	0.149008	0.475746
STM14_0499	203.73	237.031	316.048	304.558	0.493621	7.95636	2.1191	0.145472	0.468823
STM14_0500	260.377	247.799	227.426	227.04	-0.161132	7.83312	0.372551	0.541617	0.838343
STM14_0501	172.099	165.712	168.091	149.994	-0.0867441	7.37241	0.104899	0.746027	0.93614
STM14_0502	96.1858	90.897	100.061	87.1292	0.000939384	6.58579	1.3e-05	0.997118	0.99882
STM14_0503	221.989	220.25	157.566	171.422	-0.42675	7.43833	1.28301	0.257339	0.637745
STM14_0504	5.8948	8.25065	7.77917	7.09008	0.0707208	2.97455	0.0560072	0.812922	0.960935
STM14_0505	2.15663	2.51715	3.20319	3.15114	0.438188	1.71398	1.36383	0.242876	0.618506
STM14_0506	7.90765	10.2084	7.16904	7.87786	-0.268515	3.4023	0.818135	0.365726	0.727371
STM14_0507	3.45061	4.61477	4.88105	4.72672	0.249416	2.59014	0.592157	0.441586	0.785779
STM14_0508	14.6651	13.8443	13.2703	10.0837	-0.285941	4.18106	1.10162	0.29391	0.66932
STM14_0510	5.75102	2.93667	6.25384	4.88427	0.360922	2.43756	0.930926	0.334622	0.706274
STM14_0511	2.73173	2.93667	3.66079	2.52092	0.126684	1.67835	0.116007	0.733406	0.932066
STM14_0512	49.1712	52.5804	55.0643	55.3026	0.117111	5.99298	0.302045	0.582603	0.861676
STM14_0513	75.1946	85.4432	109.519	92.0134	0.327134	6.79222	1.36455	0.24275	0.618506
STM14_0514	129.973	149.071	158.176	159.133	0.18532	7.37052	0.528767	0.467126	0.800904
STM14_0515	61.6797	67.5435	57.0472	59.8718	-0.144453	5.92616	0.441869	0.506222	0.822113
STM14_0517	12.2209	13.1451	14.9482	15.4406	0.259787	3.80996	1.11071	0.291928	0.666973
STM14_0518	8.1952	9.64907	8.8469	11.5017	0.187077	3.29882	0.447142	0.503695	0.820987
STM14_0519	86.1215	95.0922	132.551	211.757	0.925696	8.45764	8.18561	0.00422239	0.0380912
STM14_0520	23.1479	25.591	36.4553	56.8782	0.936044	6.46637	10.8053	0.00101209	0.0117067
STM14_0521	43.9953	42.6517	71.6904	107.927	1.05112	7.55827	12.538	0.000398761	0.00557907
STM14_0522	185.039	188.646	303.845	493.312	1.09291	9.97396	8.72359	0.00314119	0.0298349
STM14_0523	143.488	144.456	264.797	477.241	1.36551	9.81006	12.8463	0.000338141	0.00489205
STM14_0524	41.6949	40.554	36.9129	41.28	-0.0730199	5.3539	0.0640117	0.800264	0.95741
STM14_0525	60.817	62.3693	73.8258	70.7432	0.230855	6.12418	1.11125	0.291811	0.666973
STM14_0526	1.86908	2.65699	3.05065	1.73313	0.0811938	1.59836	0.0363875	0.848717	0.970157
STM14_0527	236.655	323.873	598.844	783.059	1.3017	9.57218	9.10036	0.00255559	0.0251416
STM14_0529	1256.02	1261.23	1100.37	1109.2	-0.188079	10.1449	0.186724	0.665657	0.900448
STM14_0530	718.303	729.274	928.467	909.893	0.34477	9.89249	0.863562	0.352744	0.722429
STM14_0531	43.8515	44.8891	46.5225	48.5276	0.0989399	5.60355	0.202837	0.652441	0.895914
STM14_0532	1349.91	1560.49	1618.07	1689.01	0.184335	10.7801	0.255375	0.613315	0.877802
STM14_0533	473.884	462.036	713.243	562.952	0.447385	9.46502	1.81875	0.177462	0.522545
STM14_0534	734.98	844.363	723.615	844.034	-0.0107322	9.26939	0.000953714	0.975363	0.997848
STM14_0535	500.77	501.891	420.838	422.096	-0.250331	8.74285	0.707765	0.400187	0.75467
STM14_0537	6.4699	7.13192	5.18611	5.5145	-0.345765	2.73751	1.45526	0.227686	0.603066
STM14_0538	33.931	51.8812	80.2322	82.8751	0.925866	6.01031	9.03797	0.00264429	0.0255833
STM14_0539	74.0444	67.6833	64.2163	61.7624	-0.169757	6.133	0.586855	0.443638	0.787034
STM14_0540	33.931	27.9683	52.1662	27.7301	0.3687	4.83457	1.33107	0.248615	0.625527
STM14_0541	42.1262	48.525	15.8634	18.7493	-1.38806	7.26012	11.2309	0.000804468	0.00989894
STM14_0542	11.6458	13.8443	18.4565	12.7621	0.292584	5.10158	1.05611	0.304103	0.679415
STM14_0543	32.3495	36.4986	46.0649	36.7108	0.265767	5.85693	0.989108	0.319961	0.697052
STM14_0544	51.3279	51.7414	63.9112	60.9747	0.276927	6.13624	1.50776	0.219481	0.592167
STM14_0545	40.1134	38.5963	53.9966	56.0904	0.483785	5.82222	5.06556	0.0244058	0.144952
STM14_0547	9.48918	10.0686	9.15196	9.13832	-0.0966842	3.28387	0.13835	0.709927	0.920893
STM14_0548	79.0765	81.1081	89.0791	92.8012	0.183152	6.51296	0.637654	0.424562	0.774886
STM14_0549	1896.11	2926.6	2972.25	3640.2	0.455333	11.7587	1.06931	0.301102	0.676673
STM14_0550	73.3255	64.6068	49.8782	49.3154	-0.475377	5.93321	2.43812	0.118418	0.414509
STM14_0551	4.60082	3.91556	5.94878	3.78137	0.195111	2.40708	0.328993	0.566253	0.853947
STM14_0552	50.609	47.5461	43.3193	39.3893	-0.246619	5.61529	1.3588	0.243746	0.618699
STM14_0553	7.045	6.57255	8.69437	5.98718	0.11042	2.9774	0.126989	0.721574	0.924573
STM14_0554	7.045	7.27176	7.9317	6.6174	0.024045	3.14701	0.00666886	0.934915	0.991399
STM14_0555	62.2548	59.992	199.36	239.645	1.84402	7.30304	29.7652	4.88e-08	2.26e-06
STM14_0556	84.6838	82.7862	173.735	189.856	1.11818	7.06839	18.2389	1.95e-05	0.00045078
STM14_0557	130.404	154.385	345.334	360.649	1.30956	8.00299	11.7428	0.000610779	0.00798147
STM14_0558	205.168	225.425	661.077	694.197	1.65407	8.95318	16.0433	6.19e-05	0.00119229
STM14_0559	665.537	757.801	946.923	1020.66	0.467123	9.69034	1.88161	0.170151	0.507738
STM14_0560	393.37	442.738	587.709	642.991	0.557677	8.99244	3.03525	0.0814741	0.327367
STM14_0561	46.0082	37.1978	52.4713	53.5695	0.34991	5.6367	2.10235	0.147072	0.471378
STM14_0563	225.44	203.33	215.681	223.259	0.0338261	7.6755	0.0124663	0.911099	0.984558
STM14_0564	93.3103	96.6305	81.605	88.8623	-0.156068	6.72348	0.275162	0.59989	0.871669
STM14_0565	2.15663	3.21636	1.98293	2.2058	-0.359237	1.79032	0.732982	0.391918	0.747829
STM14_0566	29.3302	28.3878	29.4388	30.0934	0.0446207	5.35927	0.027487	0.868321	0.975495
STM14_0567	17.5406	17.2005	18.7615	19.0644	0.122572	5.3565	0.250814	0.616503	0.879132
STM14_0568	113.87	115.369	83.1303	92.4861	-0.384413	6.81251	2.33197	0.126742	0.43325
STM14_0569	306.529	296.045	236.121	249.413	-0.311545	8.04624	1.14134	0.285369	0.662778
STM14_0570	132.561	142.499	127.822	117.38	-0.165723	6.91475	0.431601	0.511204	0.825167
STM14_0571	94.4605	101.105	72.9107	89.0198	-0.272345	6.47437	0.909503	0.340246	0.712844
STM14_0572	48.1648	35.6596	109.061	72.6339	1.116	8.09584	11.8783	0.000567907	0.00753929
STM14_0573	2.30041	2.65699	1.67786	2.2058	-0.351965	1.80319	0.702517	0.401939	0.756179
STM14_0574	324.933	341.773	211.105	266.744	-0.480484	7.90224	1.83399	0.175657	0.518538
STM14_0575	9.05786	10.0686	6.86397	8.35053	-0.33084	3.07325	1.45315	0.228022	0.603066
STM14_0576	68.7247	72.9973	94.8754	84.1356	0.336889	9.51734	0.303282	0.581832	0.861503
STM14_0577	20.1286	14.963	11.1349	8.03542	-0.868706	3.61316	8.5086	0.00353471	0.0328384
STM14_0578	70.45	64.6068	42.099	50.7334	-0.540834	5.87741	5.40687	0.0200577	0.127351
STM14_0579	99.7802	96.211	119.891	131.718	0.360285	7.12835	2.16586	0.141106	0.462403
STM14_0581	51.7592	58.0342	47.2852	61.92	-0.00800471	5.64092	0.000670365	0.979344	0.998135
STM14_0582	237.23	220.95	214.919	196.789	-0.154237	7.53751	0.353299	0.552252	0.845568
STM14_0583	69.2998	68.5224	67.2669	63.8107	-0.0722888	6.21623	0.107239	0.743309	0.934435
STM14_0584	57.5102	50.343	48.8105	42.3829	-0.241571	5.80989	1.17446	0.278486	0.656652
STM14_0585	21.4226	22.5145	16.7786	16.7011	-0.391775	4.4717	2.87012	0.0902383	0.350526
STM14_0586	448.723	483.292	1686.55	961.414	1.50642	9.58941	9.34172	0.00223995	0.0226627
STM14_0587	110.851	108.657	118.67	110.29	0.0608549	7.01441	0.0517478	0.820049	0.963509
[truncated: 4,140 more rows]
